# Supplementary material for: Genetic but No Phenotypic Associations between Biocide Tolerance and Antibiotic Resistance in Escherichia coli from German Broiler Fattening Farms
Source: Microorganisms. 2021 Mar 21;9(3):651. doi: 10.3390/microorganisms9030651 (PMC8003927; doi:10.3390/microorganisms9030651)
Supplement: Supplementary file 1 [file microorganisms-09-00651-s001.zip]

Archive with 4 entries (3 files):
- microorganisms-1146078-SI/
- microorganisms-1146078-SI/Table S1.xlsx
- microorganisms-1146078-SI/Table S2.pdf
- microorganisms-1146078-SI/Table S3.xlsx
