# Supplementary material for: Genetic but No Phenotypic Associations between Biocide Tolerance and Antibiotic Resistance in Escherichia coli from German Broiler Fattening Farms
Source: Microorganisms. 2021 Mar 21;9(3):651. doi: 10.3390/microorganisms9030651 (PMC8003927; doi:10.3390/microorganisms9030651)
Supplement: Supplementary file 1 [file microorganisms-09-00651-s001.zip › microorganisms-1146078-SI/Table S1.xlsx]

## Sheet: Biocides
Supplemental Table S1. Supplementary information of investigated isolates
Strain ID	Farm	Barn	Sampling location	Sample point	ESBL/AmpC-producer	Phylogroup	MLST (ST)	Median BAC MIC [mg/L]	Median BAC MBC [mg/L]	Median DDAC MIC [mg/L]	Median DDAC MBC [mg/L]	Median FA MIC [mg/L]	Median FA MBC [mg/L]	Median HP MIC [mg/L]	Median HP MIC [mg/L] 2	Median PAA MIC [mg/L]	Median PAA MBC [mg/L]	Median HA MIC [mg/L]	Median HA MBC [mg/L]	Median PCMC MIC [mg/L]	Median PCMC MBC [mg/L]	Acid Fitness Island	FA dehydrogenase	Efflux emrE	Efflux mdfA	Efflux qacE∆1	Efflux qacE	Efflux qacF	Efflux qacG	Efflux qacH	Efflux qacI	Efflux sugE(c)	Efflux sugE(p)	Efflux ydgE	Efflux ydgF	Adhesion afa/dra	Adhesion afaE	Adhesion bmaE	Adhesion fimA	Adhesion fimC	Adhesion fimH	Adhesion focG	Adhesion gafD	Adhesion iha	Adhesion papA	Adhesion papC	Adhesion papEF	Adhesion papG allele I	Adhesion papG allele I'
18-47-15	1	1	Stable	transition between wall and floor	NON-ESBL-/AmpC-producer	F	1485	40	40	5	10	80	160	256	256	500	500	2048	8192	500	1000	1	0	1	1	0	0	0	0	0	0	1	0	1	1	0	0	0	1	1	1	0	0	0	0	0	0	0	0
18-47-16	1	1	Stable	transition between wall and floor	NON-ESBL-/AmpC-producer	B1	351	20	20	5	5	160	320	256	256	500	500	2048	8192	1000	1000	1	1	1	1	0	0	0	0	0	0	1	0	1	1	0	0	0	1	1	1	0	0	0	0	0	0	0	0
18-47-17	1	1	Stable	transition between wall and floor	NON-ESBL-/AmpC-producer	B1	351	20	40	5	5	160	160	128	256	500	500	2048	8192	500	1000	1	1	1	1	0	0	0	0	0	0	1	0	1	1	0	0	0	1	1	1	0	0	0	0	0	0	0	0
18-47-18	1	1	Stable	inlet flap	NON-ESBL-/AmpC-producer	E	Unknown ST	20	20	5	5	80	160	256	256	500	500	2048	8192	500	1000	1	0	0	1	0	0	0	0	0	0	1	0	1	1	0	0	0	0	1	1	0	0	0	0	0	0	0	0
18-47-19	1	1	Stable	inlet flap	NON-ESBL-/AmpC-producer	E	Unknown ST	20	20	5	10	80	160	256	256	500	500	2048	8192	500	1000	1	0	0	1	0	0	0	0	0	0	1	0	1	1	0	0	0	0	1	1	0	0	0	0	0	0	0	0
18-47-20	1	1	Stable	wood barn entrance	NON-ESBL-/AmpC-producer	A	1771	40	40	10	10	80	160	256	256	500	500	2048	8192	500	1000	1	0	1	1	0	0	0	0	0	0	1	0	1	1	0	0	0	0	1	1	0	0	0	0	0	0	0	0
18-47-21	1	1	anteroom	door to the outside/lower part	NON-ESBL-/AmpC-producer	E/D (3)	6027	40	40	10	10	80	160	256	256	500	500	2048	8192	500	1000	1	0	1	1	0	0	0	0	0	0	1	0	1	1	0	0	0	1	1	1	0	0	0	0	0	0	0	0
18-47-22	1	1	anteroom	door to the outside/lower part	NON-ESBL-/AmpC-producer	B1	351	20	20	5	5	80	160	256	256	500	500	2048	8192	500	1000	1	0	1	1	0	0	0	0	0	0	1	0	1	1	0	0	0	1	1	1	0	0	0	0	0	0	0	0
18-47-23	1	1	anteroom	door to the outside/lower part	NON-ESBL-/AmpC-producer	E/D (3)	6027	40	40	10	10	80	160	256	256	500	500	2048	8192	500	1000	1	0	1	1	0	0	0	0	0	0	1	0	1	1	0	0	0	1	1	1	0	0	0	0	0	0	0	0
18-47-24	1	1	anteroom	door to the outside/lower part	NON-ESBL-/AmpC-producer	E/D (3)	6027	40	40	10	10	80	160	256	256	500	500	2048	8192	500	1000	1	0	1	1	0	0	0	0	0	0	1	0	1	1	0	0	0	1	1	1	0	0	0	0	0	0	0	0
18-47-25	1	1	extra sampling locations	Street A	NON-ESBL-/AmpC-producer	B1	1157	20	40	10	10	80	160	256	256	500	500	2048	8192	500	1000	1	0	1	1	1	0	0	0	0	0	1	0	1	1	0	0	0	1	1	1	0	0	0	0	0	0	0	0
18-47-26	1	1	Stable	transition between wall and floor	pAmpC	A/C	10	20	40	5	5	80	160	256	256	500	500	2048	8192	500	1000	1	0	1	1	0	0	0	0	0	0	1	1	1	1	0	0	0	0	1	1	0	0	1	0	0	0	0	0
18-47-27	1	1	anteroom	door to the outside/lower part	AmpC	B1	297	20	40	5	5	80	160	128	256	500	500	2048	4096	500	500	1	0	1	1	0	0	0	0	0	0	1	0	1	1	0	0	0	1	1	1	0	0	0	0	0	0	0	0
18-47-28	1	1	extra sampling locations	exterior exhaust side/ ventilator side	pAmpC	F	117	40	40	10	10	80	80	256	256	500	500	2048	8192	500	1000	1	0	1	1	0	0	0	0	0	0	1	1	1	1	0	0	0	1	0	1	0	0	1	0	0	0	0	0
18-47-29	1	1	extra sampling locations	exterior exhaust side/ ventilator side	pAmpC	F	117	20	40	10	10	80	80	128	128	500	500	2048	8192	500	1000	1	0	1	1	0	0	0	0	0	0	1	1	1	1	0	0	0	1	0	1	0	0	1	0	0	0	0	0
18-47-30	1	1	extra sampling locations	exterior exhaust side/ ventilator side	AmpC	B1	297	20	40	5	5	80	160	256	256	500	500	2048	8192	500	1000	1	0	1	1	0	0	0	0	0	0	1	0	1	1	0	0	0	1	1	1	0	0	0	0	0	0	0	0
18-47-31	1	1	extra sampling locations	Street A	AmpC	B1	297	40	40	5	5	80	160	256	256	500	500	2048	8192	500	1000	1	0	1	1	0	0	0	0	0	0	1	0	1	1	0	0	0	1	1	1	0	0	0	0	0	0	0	0
18-47-32	1	1	extra sampling locations	Street B	pAmpC	F	117	20	40	10	10	80	160	128	128	250	250	2048	8192	500	1000	1	0	1	1	0	0	0	0	0	0	1	1	1	1	0	0	0	1	0	1	0	0	1	0	0	0	0	0
18-47-33	1	1	Stable	transition between wall and floor	pAmpC	A/C	48	20	20	5	5	80	160	128	128	500	500	2048	8192	500	1000	1	0	0	1	0	0	0	0	0	0	1	1	1	1	0	0	0	1	1	1	0	0	0	0	0	0	0	0
18-47-34	1	1	Stable	wood barn entrance	pAmpC	B1	1844	20	40	5	5	80	160	256	256	250	500	2048	8192	500	1000	1	0	1	1	0	0	0	0	0	0	1	1	1	1	0	0	0	1	1	1	0	0	0	0	0	0	0	0
18-47-35	1	1	Stable	transition between wall and floor	pAmpC	E/D (2)	69	20	40	5	5	80	160	256	256	250	250	2048	8192	500	1000	1	0	0	1	0	0	0	0	0	0	1	1	1	1	0	0	0	1	1	1	0	0	1	0	0	0	0	0
18-47-36	1	1	Stable	drain and lid	NON-ESBL-/AmpC-producer	B1	1157	20	40	5	5	80	160	256	256	500	500	2048	8192	500	1000	1	0	1	1	1	0	0	0	0	0	1	0	1	1	0	0	0	1	1	1	0	0	0	0	0	0	0	0
18-47-37	1	1	extra sampling locations	exterior exhaust side/ ventilator side	NON-ESBL-/AmpC-producer	F	1485	40	40	5	5	80	160	256	256	500	500	2048	8192	500	1000	1	0	1	1	0	0	0	0	0	0	1	0	1	1	0	0	0	1	1	1	0	0	0	0	0	0	0	0
18-47-38	1	1	extra sampling locations	Street B	NON-ESBL-/AmpC-producer	A/C	1141	20	20	5	10	80	160	256	256	500	500	2048	8192	500	1000	1	0	1	1	0	0	0	0	0	0	1	0	1	1	0	0	0	0	1	1	0	0	0	0	0	0	0	0
18-47-39	1	1	Stable	drain and lid	AmpC	B1	297	20	40	5	5	80	160	256	256	500	500	2048	4096	500	500	1	0	1	1	0	0	0	0	0	0	1	0	1	1	0	0	0	1	1	1	0	0	0	0	0	0	0	0
18-47-40	1	1	anteroom	door to the outside/lower part	AmpC	B1	297	40	40	10	10	80	160	256	256	500	500	2048	8192	500	1000	1	0	1	1	0	0	0	0	0	0	1	0	1	1	0	0	0	1	1	1	0	0	0	0	0	0	0	0
18-47-41	1	1	extra sampling locations	exterior air side/flap side	AmpC	B1	297	40	40	10	10	80	160	256	256	500	500	2048	8192	500	500	1	0	1	1	0	0	0	0	0	0	1	0	1	1	0	0	0	1	1	1	0	0	0	0	0	0	0	0
18-47-42	1	2	Stable	ground (cracks and crevice)	NON-ESBL-/AmpC-producer	A/C	522	40	40	5	10	80	160	256	256	500	500	2048	8192	500	1000	1	0	0	1	0	0	0	0	0	0	1	0	1	1	0	0	0	1	1	1	0	0	0	0	0	0	0	0
18-47-43	1	2	Stable	transition between wall and floor	NON-ESBL-/AmpC-producer	A/C	522	40	40	10	10	80	160	128	128	250	250	2048	8192	500	1000	1	0	0	1	0	0	0	0	0	0	1	0	1	1	0	0	0	1	1	1	0	0	0	0	0	0	0	0
18-47-44	1	2	Stable	transition between wall and floor	NON-ESBL-/AmpC-producer	B2	429	40	80	5	5	80	160	128	128	250	250	2048	8192	500	1000	1	0	1	1	0	0	0	0	0	0	1	0	1	1	0	0	0	1	0	1	0	0	0	0	0	0	0	0
18-47-45	1	2	anteroom	drainpipe inside (washbasin)	NON-ESBL-/AmpC-producer	E/D (3)	1011	40	40	10	10	80	160	128	128	250	250	2048	8192	500	1000	1	0	0	1	1	0	0	0	0	0	1	0	1	1	0	0	0	1	1	1	0	0	0	0	0	0	0	0
18-47-46	1	2	anteroom	ground (cracks and crevice)	NON-ESBL-/AmpC-producer	B2	429	40	40	10	10	80	160	128	128	250	250	2048	8192	500	1000	1	0	1	1	0	0	0	0	0	0	1	0	1	1	0	0	0	1	0	1	0	0	0	0	0	0	0	0
18-47-47	1	2	extra sampling locations	exterior exhaust side/ ventilator side	NON-ESBL-/AmpC-producer	A	93	20	20	5	5	80	160	128	128	250	250	2048	8192	500	1000	1	0	1	1	1	0	0	0	0	0	1	0	1	1	0	0	0	1	1	1	0	0	0	0	0	0	0	0
18-47-48	1	2	extra sampling locations	exterior exhaust side/ ventilator side	NON-ESBL-/AmpC-producer	A	93	20	20	5	10	80	160	256	256	500	500	2048	8192	500	1000	1	0	1	1	1	0	0	0	0	0	1	0	1	1	0	0	0	1	1	1	0	0	0	0	0	0	0	0
18-47-49	1	2	extra sampling locations	exterior air side/flap side	NON-ESBL-/AmpC-producer	A/C	522	20	40	5	5	80	160	256	256	500	500	2048	8192	500	1000	1	0	0	1	0	0	0	0	0	0	1	0	1	1	0	0	0	1	1	1	0	0	0	0	0	0	0	0
18-47-50	1	2	extra sampling locations	Street A	NON-ESBL-/AmpC-producer	B1	351	20	20	5	5	80	160	256	256	500	500	2048	8192	500	1000	1	0	1	1	0	0	0	0	0	0	1	0	1	1	0	0	0	1	1	1	0	0	0	0	0	0	0	0
18-47-51	1	2	extra sampling locations	Street B	NON-ESBL-/AmpC-producer	F	117	40	40	10	10	80	160	256	256	500	500	2048	8192	500	1000	1	0	1	1	0	0	0	0	0	0	1	0	1	1	0	0	0	1	0	1	0	0	0	0	1	0	0	0
18-47-52	1	2	Stable	transition between wall and floor	ESBL	F	117	20	40	10	10	80	160	256	256	500	500	2048	8192	500	500	1	0	1	1	0	0	0	0	0	0	1	0	1	1	0	0	0	1	0	1	0	0	1	0	0	0	0	0
18-47-53	1	2	anteroom	drainpipe inside (washbasin)	ESBL	F	117	20	20	10	10	80	80	256	256	500	500	2048	8192	500	1000	1	0	1	1	0	0	0	0	0	0	1	0	1	1	0	0	0	1	0	1	0	0	1	0	0	0	0	0
18-47-54	1	2	surrounding	tractor (litter)	ESBL	F	117	20	40	10	10	80	160	256	256	500	500	2048	8192	500	1000	1	0	1	1	0	0	0	0	0	0	1	0	1	1	0	0	0	1	0	1	0	0	1	0	0	0	0	0
18-47-55	1	2	extra sampling locations	Street B	ESBL	F	117	20	20	10	10	80	160	256	256	500	500	2048	8192	500	1000	1	0	1	1	0	0	0	0	0	0	1	0	1	1	0	0	0	1	0	1	0	0	1	0	0	0	0	0
18-47-56	1	2	extra sampling locations	Street B	ESBL	F	117	20	20	10	10	80	160	256	256	500	500	2048	8192	500	1000	1	0	1	1	0	0	0	0	0	0	1	0	1	1	0	0	0	1	0	1	0	0	1	0	0	0	0	0
18-47-57	2	3	Stable	ground (cracks and crevice)	NON-ESBL-/AmpC-producer	A/C	10	40	40	10	10	160	160	256	256	500	500	2048	8192	500	1000	1	1	0	1	0	0	0	0	0	0	1	0	1	1	0	0	0	1	1	1	0	0	0	0	0	0	0	0
18-47-58	2	3	Stable	transition between wall and floor	NON-ESBL-/AmpC-producer	B1	212	40	40	10	10	80	160	256	256	500	500	2048	8192	500	1000	1	0	1	1	0	0	0	0	0	0	1	0	1	1	0	0	0	1	1	1	0	0	0	0	0	0	0	0
18-47-59	2	3	Stable	transition between wall and floor	NON-ESBL-/AmpC-producer	B1	1304	40	40	10	10	80	160	256	256	500	500	2048	8192	500	1000	1	0	1	1	0	0	0	0	0	0	1	0	1	1	0	0	0	0	1	1	0	0	0	0	0	0	0	0
18-47-60	2	3	Stable	transition between wall and floor	NON-ESBL-/AmpC-producer	B1	1304	20	20	10	10	80	160	256	256	500	500	2048	8192	500	1000	1	0	1	1	0	0	0	0	0	0	1	0	1	1	0	0	0	0	1	1	0	0	0	0	0	0	0	0
18-47-61	2	3	Stable	transition between wall and floor	NON-ESBL-/AmpC-producer	B1	1304	20	20	5	5	80	160	256	256	500	500	2048	8192	500	1000	1	0	1	1	0	0	0	0	0	0	1	0	1	1	0	0	0	0	1	1	0	0	0	0	0	0	0	0
18-47-62	2	3	Stable	Cable line	NON-ESBL-/AmpC-producer	F	2223	20	20	5	10	40	160	256	256	500	500	2048	8192	500	1000	1	0	1	1	0	0	0	0	0	0	1	0	1	1	0	0	0	1	1	1	0	0	0	0	0	0	0	0
18-47-63	2	3	Stable	troughs (inside)	NON-ESBL-/AmpC-producer	E/D (2)	69	20	40	5	5	80	160	256	256	500	500	2048	8192	500	1000	1	0	1	1	0	0	0	0	0	0	1	0	1	1	0	0	0	1	1	1	0	0	1	0	0	0	0	0
18-47-64	2	3	Stable	troughs (inside)	NON-ESBL-/AmpC-producer	E/D (2)	69	20	40	5	10	80	160	256	256	500	500	2048	8192	500	500	1	0	1	1	0	0	0	0	0	0	1	0	1	1	0	0	0	1	1	1	0	0	1	0	0	0	0	0
18-47-65	2	3	Stable	drain and lid	NON-ESBL-/AmpC-producer	A/C	1141	20	20	5	10	80	160	256	256	500	500	2048	8192	500	1000	1	0	1	1	0	0	0	0	0	0	1	0	1	1	0	0	0	0	1	1	0	0	0	0	0	0	0	0
18-47-66	2	3	Stable	wood barn entrance	NON-ESBL-/AmpC-producer	A/C	8132	40	40	10	10	80	160	256	256	500	500	2048	8192	500	1000	1	0	0	1	0	0	0	0	0	0	1	0	1	1	0	0	0	1	1	1	0	0	0	0	0	0	0	0
18-47-67	2	3	anteroom	door to the outside/lower part	NON-ESBL-/AmpC-producer	A/C	1141	20	20	5	10	80	160	256	256	500	500	2048	8192	500	1000	1	0	1	1	0	0	0	0	0	0	1	0	1	1	0	0	0	0	1	1	0	0	0	0	0	0	0	0
18-47-68	2	3	anteroom	door to the outside/lower part	NON-ESBL-/AmpC-producer	F	117	20	40	5	10	80	160	256	256	500	500	2048	8192	500	1000	1	0	1	1	0	0	0	0	0	0	1	0	1	1	0	0	0	1	0	1	0	0	1	0	0	0	0	0
18-47-69	2	3	surrounding	tractor (litter)	NON-ESBL-/AmpC-producer	B1	942	20	40	10	10	80	160	256	256	500	500	2048	8192	500	1000	1	0	1	1	0	0	0	0	0	0	1	0	1	1	0	0	0	1	1	1	0	0	0	0	0	0	0	0
18-47-70	2	3	extra sampling locations	anteroom	NON-ESBL-/AmpC-producer	A/C	10	20	80	10	10	80	160	128	256	500	500	2048	8192	500	1000	1	0	1	1	0	0	0	0	0	0	1	0	1	1	0	0	0	0	1	1	0	0	0	0	0	0	0	0
18-47-71	2	3	extra sampling locations	exterior exhaust side/ ventilator side	NON-ESBL-/AmpC-producer	B2	1161	40	40	10	10	80	160	128	256	500	500	2048	4096	500	1000	1	0	1	1	0	0	0	0	0	0	1	0	1	1	0	0	0	1	0	1	0	0	0	0	0	0	0	0
18-47-72	2	3	extra sampling locations	exterior exhaust side/ ventilator side	NON-ESBL-/AmpC-producer	B2	1161	40	40	10	10	80	160	128	256	500	500	2048	8192	500	1000	1	0	1	1	0	0	0	0	0	0	1	0	1	1	0	0	0	1	0	1	0	0	0	0	0	0	0	0
18-47-73	2	3	extra sampling locations	exterior exhaust side/ ventilator side	NON-ESBL-/AmpC-producer	B2	1161	40	40	10	10	80	160	64	64	250	250	2048	8192	500	1000	1	0	1	1	0	0	0	0	0	0	1	0	1	1	0	0	0	1	0	1	0	0	0	0	0	0	0	0
18-47-74	2	3	extra sampling locations	Street A	NON-ESBL-/AmpC-producer	A/C	10	20	20	5	5	80	160	64	64	250	250	2048	8192	500	1000	1	0	1	1	0	0	0	0	0	0	1	0	1	1	0	0	0	0	1	1	0	0	0	0	0	0	0	0
18-47-75	2	3	Stable	ground (cracks and crevice)	ESBL	F	117	40	40	10	10	80	80	128	128	250	250	2048	8192	500	1000	1	0	1	1	0	0	0	0	0	0	1	0	1	1	0	0	0	1	0	1	0	0	1	0	0	0	0	0
18-47-76	2	3	Stable	transition between wall and floor	ESBL	F	117	20	40	10	10	80	160	128	128	250	500	2048	8192	500	1000	1	0	1	1	0	0	0	0	0	0	1	0	1	1	0	0	0	1	0	1	0	0	1	0	0	0	0	0
18-47-77	2	3	Stable	transition between wall and floor	ESBL	F	117	20	40	10	10	80	160	128	128	250	500	2048	8192	500	1000	1	0	1	1	0	0	0	0	0	0	1	0	1	1	0	0	0	1	0	1	0	0	1	0	0	0	0	0
18-47-78	3	4	Stable	ground (cracks and crevice)	NON-ESBL-/AmpC-producer	B1	Unknown ST	40	40	10	10	80	160	64	128	250	250	2048	8192	500	1000	1	0	1	1	0	0	0	0	0	0	1	0	1	1	0	0	0	1	1	1	0	0	0	0	0	0	0	0
18-47-79	3	4	Stable	transition between wall and floor	NON-ESBL-/AmpC-producer	B1	162	20	80	10	10	80	160	64	64	250	250	2048	8192	500	1000	1	0	1	1	0	0	0	0	0	0	1	0	1	1	0	0	0	1	1	1	0	0	0	0	0	0	0	0
18-47-80	3	4	Stable	transition between wall and floor	NON-ESBL-/AmpC-producer	B1	906	40	40	10	10	80	160	128	128	250	250	2048	8192	500	1000	1	0	1	1	0	0	0	0	0	0	1	0	1	1	0	0	0	0	1	1	0	0	0	0	0	0	0	0
18-47-81	3	4	Stable	transition between wall and floor	NON-ESBL-/AmpC-producer	B1	906	20	20	5	10	80	160	64	64	250	250	2048	8192	500	1000	1	0	1	1	0	0	0	0	0	0	1	0	1	1	0	0	0	0	1	1	0	0	0	0	0	0	0	0
18-47-82	3	4	Stable	inlet flap	NON-ESBL-/AmpC-producer	B1	906	20	20	10	10	80	160	128	128	250	250	2048	8192	500	1000	1	0	1	1	0	0	0	0	0	0	1	0	1	1	0	0	0	0	1	1	0	0	0	0	0	0	0	0
18-47-83	3	4	Stable	nipple drinker	NON-ESBL-/AmpC-producer	A	1818	20	40	5	5	80	160	128	128	250	250	2048	8192	500	1000	1	0	1	1	1	0	0	0	0	0	1	0	1	1	0	0	0	0	1	1	0	0	0	0	0	0	0	0
18-47-84	3	4	anteroom	drainpipe inside (washbasin)	NON-ESBL-/AmpC-producer	B1	2320	40	40	10	10	80	160	128	128	250	250	2048	8192	500	1000	1	0	1	1	0	0	0	0	0	0	1	0	1	1	0	0	0	1	1	1	0	0	0	0	0	0	0	0
18-47-85	3	4	anteroom	boots	NON-ESBL-/AmpC-producer	B1	1431	20	20	5	10	80	160	64	128	250	250	2048	8192	500	1000	1	0	1	1	0	0	0	0	0	0	1	0	1	1	0	0	0	1	1	1	0	0	0	0	0	0	0	0
18-47-86	3	4	anteroom	door to the outside/lower part	NON-ESBL-/AmpC-producer	A	756	20	40	5	10	80	160	128	128	250	250	2048	8192	500	1000	1	0	1	1	0	0	0	0	0	0	1	0	1	1	0	0	0	1	1	1	0	0	0	0	0	0	0	0
18-47-87	3	4	anteroom	door to the outside/lower part	NON-ESBL-/AmpC-producer	B1	58	20	20	5	5	80	160	256	256	500	500	2048	8192	500	1000	1	0	1	1	0	0	0	0	0	0	1	0	1	1	0	0	0	1	1	1	0	0	0	0	0	0	0	0
18-47-88	3	4	anteroom	door to the outside/lower part	NON-ESBL-/AmpC-producer	B1	1157	20	20	10	10	80	160	256	256	500	500	2048	8192	500	1000	1	0	1	1	1	0	0	0	0	0	1	0	1	1	0	0	0	1	1	1	0	0	0	0	0	0	0	0
18-47-89	3	4	anteroom	dismantled box	NON-ESBL-/AmpC-producer	A	1818	20	20	5	5	80	320	256	256	500	500	2048	8192	500	1000	1	0	1	1	1	0	0	0	0	0	1	0	1	1	0	0	0	0	1	1	0	0	0	0	0	0	0	0
18-47-90	3	4	anteroom	dismantled box	NON-ESBL-/AmpC-producer	A	1818	20	20	5	5	80	160	256	256	500	500	2048	8192	500	1000	1	0	1	1	1	0	0	0	0	0	1	0	1	1	0	0	0	0	1	1	0	0	0	0	0	0	0	0
18-47-91	3	4	anteroom	ground (cracks and crevice)	NON-ESBL-/AmpC-producer	B1	58	20	20	5	5	80	160	256	256	500	500	2048	8192	500	1000	1	0	1	1	0	0	0	0	0	0	1	0	1	1	0	0	0	1	1	1	0	0	0	0	0	0	0	0
18-47-92	3	4	surrounding	inlet flap	NON-ESBL-/AmpC-producer	B1	58	20	20	5	5	80	160	256	256	500	500	2048	8192	500	1000	1	0	1	1	0	0	0	0	0	0	1	0	1	1	0	0	0	1	1	1	0	0	0	0	0	0	0	0
18-47-93	3	4	surrounding	tractor (feed)	NON-ESBL-/AmpC-producer	B1	616	20	20	5	5	80	160	256	256	500	500	2048	8192	500	1000	1	0	1	1	0	0	0	0	0	0	1	0	1	1	0	0	0	1	1	1	0	0	0	0	0	0	0	0
18-47-94	3	4	surrounding	tractor (litter)	NON-ESBL-/AmpC-producer	A	756	20	40	5	5	80	160	256	256	500	500	2048	8192	500	1000	1	0	1	1	0	0	0	0	0	0	1	0	1	1	0	0	0	1	1	1	0	0	0	0	0	0	0	0
18-47-95	3	4	extra sampling locations	exterior exhaust side/ ventilator side	NON-ESBL-/AmpC-producer	B1	297	40	40	10	10	80	160	256	256	500	500	2048	8192	500	1000	1	0	0	1	0	0	0	0	0	0	1	0	1	1	0	0	0	1	1	1	0	0	0	0	0	0	0	0
18-47-96	3	4	extra sampling locations	exterior air side/flap side	NON-ESBL-/AmpC-producer	B1	297	40	40	10	10	80	160	256	256	500	500	2048	8192	500	1000	1	0	0	1	0	0	0	0	0	0	1	0	1	1	0	0	0	1	1	1	0	0	0	0	0	0	0	0
18-47-97	3	4	extra sampling locations	exterior air side/flap side	NON-ESBL-/AmpC-producer	B1	297	40	40	5	5	80	160	256	256	500	500	2048	8192	500	1000	1	0	0	1	0	0	0	0	0	0	1	0	1	1	0	0	0	1	1	1	0	0	0	0	0	0	0	0
18-47-98	3	4	extra sampling locations	Street A	NON-ESBL-/AmpC-producer	A/C	10	20	40	5	5	80	160	256	256	500	500	2048	8192	500	1000	1	0	1	1	0	0	0	0	0	0	1	0	1	1	0	0	0	0	1	1	0	0	0	0	0	0	0	0
18-47-99	3	4	extra sampling locations	Street B	NON-ESBL-/AmpC-producer	B1	297	40	40	10	10	80	160	256	256	500	500	2048	8192	500	1000	1	0	0	1	0	0	0	0	0	0	1	0	1	1	0	0	0	1	1	1	0	0	0	0	0	0	0	0
18-47-100	3	4	Stable	transition between wall and floor	ESBL	F	117	20	40	5	5	80	160	256	256	500	500	2048	8192	500	1000	0	0	1	1	0	0	0	0	0	0	1	0	1	1	0	0	0	1	0	1	0	0	1	0	1	1	0	0
18-47-101	3	4	anteroom	ground (cracks and crevice)	ESBL	F	117	20	20	5	5	80	160	256	256	500	1000	2048	8192	500	1000	1	0	1	1	0	0	0	0	0	0	1	0	1	1	0	0	0	1	0	1	0	0	0	0	1	1	0	0
18-47-102	3	4	extra sampling locations	exterior exhaust side/ ventilator side	ESBL	F	117	20	20	5	5	80	160	256	256	500	500	2048	8192	500	500	1	0	1	1	0	0	0	0	0	0	1	0	1	1	0	0	0	1	0	1	0	0	1	0	1	1	0	0
18-47-103	3	4	extra sampling locations	exterior exhaust side/ ventilator side	ESBL	F	117	20	40	5	5	80	160	256	256	500	500	2048	8192	500	1000	1	0	1	1	0	0	0	0	0	0	1	0	1	1	0	0	0	1	0	1	0	0	1	0	1	1	0	0
18-47-104	3	4	extra sampling locations	exterior air side/flap side	ESBL	F	117	40	40	5	5	80	160	256	256	500	500	2048	8192	500	1000	1	0	1	1	0	0	0	0	0	0	1	0	1	1	0	0	0	1	0	1	0	0	1	0	1	1	0	0
18-47-105	3	4	extra sampling locations	Street A	ESBL	F	117	20	80	5	5	80	160	256	256	500	500	2048	8192	500	1000	1	0	1	1	0	0	0	0	0	0	1	0	1	1	0	0	0	1	0	1	0	0	1	0	1	1	0	0
18-47-106	3	4	extra sampling locations	Street A	ESBL	F	117	20	40	5	10	80	160	256	256	500	500	2048	8192	500	1000	1	0	1	1	0	0	0	0	0	0	1	0	1	1	0	0	0	1	0	1	0	0	1	0	1	1	0	0
18-47-107	3	4	extra sampling locations	Street B	ESBL	F	117	20	40	5	5	80	160	256	256	500	500	2048	8192	500	1000	1	0	1	1	0	0	0	0	0	0	1	0	1	1	0	0	0	1	0	1	0	0	0	0	0	0	0	0
	isolates with reduced biocide susceptibility
[truncated: 36 more columns]

## Sheet: Antibiotics
Supplemental Table S1. Supplementary information of investigated isolates
Strain ID	Farm	Barn	Sampling location	Sample point	ESBL/AmpC-producer	Phylogroup	MLST (ST)	AMP	AZI	FEP	CHL	CIP	COL	ETP	FOT	FOX	GEN	IMI	MERO	NAL	SMX	F/C	TAZ	T/C	TRM	TET	TGC	TMP	AMP Interpretation	AZI Interpretation	FEP Interpretation	CHL Interpretation	CIP Interpretation	COL Interpretation	ETP Interpretation	FOT Interpretation	FOX Interpretation	GEN Interpretation	IMI Interpretation	MERO Interpretation	NAL Interpretation	SMX Interpretation	F/C Interpretation	TAZ Interpretation	T/C Interpretation	TRM Interpretation	TET Interpretation	TGC Interpretation	TMP Interpretation
18-47-15	1	1	Stable	transition between wall and floor	NON-ESBL-/AmpC-producer	F	1485	2	4	n.a.	<=8	<=0.015	<=1	n.a.	<=0.25	n.a.	1	n.a.	<=0.03	<=4	<=8	n.a.	<=0.5	n.a.	n.a.	64	<=0.25	<=0.25	S	KE	n.a.	S	S	S	n.a.	S	n.a.	S	n.a.	S	S	S	KE	S	KE	KE	R	S	S
18-47-16	1	1	Stable	transition between wall and floor	NON-ESBL-/AmpC-producer	B1	351	>64	4	n.a.	<=8	<=0.015	<=1	n.a.	<=0.25	n.a.	<=0.5	n.a.	<=0.03	<=4	<=8	n.a.	<=0.5	n.a.	n.a.	>64	0.5	<=0.25	R	KE	n.a.	S	S	S	n.a.	S	n.a.	S	n.a.	S	S	S	KE	S	KE	KE	R	S	S
18-47-17	1	1	Stable	transition between wall and floor	NON-ESBL-/AmpC-producer	B1	351	>64	4	n.a.	<=8	<=0.015	<=1	n.a.	<=0.25	n.a.	<=0.5	n.a.	<=0.03	<=4	<=8	n.a.	<=0.5	n.a.	n.a.	64	0.5	<=0.25	R	KE	n.a.	S	S	S	n.a.	S	n.a.	S	n.a.	S	S	S	KE	S	KE	KE	R	S	S
18-47-18	1	1	Stable	inlet flap	NON-ESBL-/AmpC-producer	E	Unknown ST	>64	4	n.a.	<=8	0.25	<=1	n.a.	<=0.25	n.a.	<=0.5	n.a.	<=0.03	8	<=8	n.a.	<=0.5	n.a.	n.a.	<=2	<=0.25	<=0.25	R	KE	n.a.	S	R	S	n.a.	S	n.a.	S	n.a.	S	S	S	KE	S	KE	KE	S	S	S
18-47-19	1	1	Stable	inlet flap	NON-ESBL-/AmpC-producer	E	Unknown ST	>64	4	n.a.	<=8	0.12	<=1	n.a.	<=0.25	n.a.	<=0.5	n.a.	<=0.03	<=4	<=8	n.a.	<=0.5	n.a.	n.a.	<=2	<=0.25	<=0.25	R	KE	n.a.	S	R	S	n.a.	S	n.a.	S	n.a.	S	S	S	KE	S	KE	KE	S	S	S
18-47-20	1	1	Stable	wood barn entrance	NON-ESBL-/AmpC-producer	A	1771	>64	8	n.a.	<=8	>8	<=1	n.a.	<=0.25	n.a.	1	n.a.	<=0.03	>128	<=8	n.a.	<=0.5	n.a.	n.a.	>64	<=0.25	<=0.25	R	KE	n.a.	S	R	S	n.a.	S	n.a.	S	n.a.	S	R	S	KE	S	KE	KE	R	S	S
18-47-21	1	1	anteroom	door to the outside/lower part	NON-ESBL-/AmpC-producer	E/D (3)	6027	>64	8	n.a.	<=8	<=0.015	<=1	n.a.	<=0.25	n.a.	<=0.5	n.a.	<=0.03	<=4	<=8	n.a.	<=0.5	n.a.	n.a.	4	<=0.25	<=0.25	R	KE	n.a.	S	S	S	n.a.	S	n.a.	S	n.a.	S	S	S	KE	S	KE	KE	S	S	S
18-47-22	1	1	anteroom	door to the outside/lower part	NON-ESBL-/AmpC-producer	B1	351	>64	4	n.a.	<=8	<=0.015	<=1	n.a.	<=0.25	n.a.	1	n.a.	<=0.03	<=4	<=8	n.a.	<=0.5	n.a.	n.a.	64	0.5	<=0.25	R	KE	n.a.	S	S	S	n.a.	S	n.a.	S	n.a.	S	S	S	KE	S	KE	KE	R	S	S
18-47-23	1	1	anteroom	door to the outside/lower part	NON-ESBL-/AmpC-producer	E/D (3)	6027	>64	8	n.a.	<=8	<=0.015	<=1	n.a.	<=0.25	n.a.	1	n.a.	<=0.03	<=4	<=8	n.a.	<=0.5	n.a.	n.a.	4	<=0.25	<=0.25	R	KE	n.a.	S	S	S	n.a.	S	n.a.	S	n.a.	S	S	S	KE	S	KE	KE	S	S	S
18-47-24	1	1	anteroom	door to the outside/lower part	NON-ESBL-/AmpC-producer	E/D (3)	6027	>64	8	n.a.	<=8	<=0.015	<=1	n.a.	<=0.25	n.a.	1	n.a.	<=0.03	<=4	<=8	n.a.	<=0.5	n.a.	n.a.	<=2	<=0.25	<=0.25	R	KE	n.a.	S	S	S	n.a.	S	n.a.	S	n.a.	S	S	S	KE	S	KE	KE	S	S	S
18-47-25	1	1	extra sampling locations	Street A	NON-ESBL-/AmpC-producer	B1	1157	>64	8	n.a.	<=8	0.25	<=1	n.a.	<=0.25	n.a.	<=0.5	n.a.	<=0.03	>128	>1024	n.a.	<=0.5	n.a.	n.a.	>64	0.5	>32	R	KE	n.a.	S	R	S	n.a.	S	n.a.	S	n.a.	S	R	R	KE	S	KE	KE	R	S	R
18-47-26	1	1	Stable	transition between wall and floor	pAmpC	A/C	10	>64	8	0.12	<=8	0.25	<=1	0.03	8	32	<=0.5	<=0.12	<=0.03	128	>1024	4	8	2	4	<=2	<=0.25	>32	R	KE	S	S	R	S	S	R	R	S	S	S	R	R	KE	R	KE	KE	S	S	R
18-47-27	1	1	anteroom	door to the outside/lower part	AmpC	B1	297	>64	4	0.12	<=8	0.03	<=1	0.03	2	32	<=0.5	<=0.12	<=0.03	<=4	<=8	1	4	2	16	4	0.5	0.5	R	KE	S	S	S	S	S	R	R	S	S	S	S	S	KE	R	KE	KE	S	S	S
18-47-28	1	1	extra sampling locations	exterior exhaust side/ ventilator side	pAmpC	F	117	>64	8	0.25	<=8	0.25	<=1	<=0.015	8	32	1	0.25	<=0.03	128	>1024	4	8	8	4	<=2	<=0.25	>32	R	KE	R	S	R	S	S	R	R	S	S	S	R	R	KE	R	KE	KE	S	S	R
18-47-29	1	1	extra sampling locations	exterior exhaust side/ ventilator side	pAmpC	F	117	>64	8	0.25	<=8	0.25	<=1	<=0.015	8	32	1	0.25	<=0.03	128	>1024	4	8	8	8	<=2	<=0.25	>32	R	KE	R	S	R	S	S	R	R	S	S	S	R	R	KE	R	KE	KE	S	S	R
18-47-30	1	1	extra sampling locations	exterior exhaust side/ ventilator side	AmpC	B1	297	>64	8	0.12	<=8	0.03	<=1	0.03	2	32	2	0.25	<=0.03	<=4	<=8	1	8	2	16	4	<=0.25	<=0.25	R	KE	S	S	S	S	S	R	R	S	S	S	S	S	KE	R	KE	KE	S	S	S
18-47-31	1	1	extra sampling locations	Street A	AmpC	B1	297	>64	4	<=0.06	<=8	<=0.015	<=1	<=0.015	1	32	<=0.5	0.25	<=0.03	<=4	<=8	0.5	4	1	8	<=2	<=0.25	<=0.25	R	KE	S	S	S	S	S	R	R	S	S	S	S	S	KE	R	KE	KE	S	S	S
18-47-32	1	1	extra sampling locations	Street B	pAmpC	F	117	>64	8	0.25	<=8	0.25	<=1	0.03	8	64	1	0.25	<=0.03	128	>1024	8	8	4	8	<=2	<=0.25	>32	R	KE	R	S	R	S	S	R	R	S	S	S	R	R	KE	R	KE	KE	S	S	R
18-47-33	1	1	Stable	transition between wall and floor	pAmpC	A/C	48	>64	8	0.12	<=8	0.03	<=1	0.06	8	64	<=0.5	<=0.12	<=0.03	<=4	>1024	4	8	8	4	<=2	<=0.25	>32	R	KE	S	S	S	S	S	R	R	S	S	S	S	R	KE	R	KE	KE	S	S	R
18-47-34	1	1	Stable	wood barn entrance	pAmpC	B1	1844	>64	4	0.25	<=8	<=0.015	<=1	0.03	8	64	<=0.5	0.25	<=0.03	<=4	>1024	8	16	8	8	<=2	<=0.25	>32	R	KE	R	S	S	S	S	R	R	S	S	S	S	R	KE	R	KE	KE	S	S	R
18-47-35	1	1	Stable	transition between wall and floor	pAmpC	E/D (2)	69	>64	4	0.25	<=8	0.03	<=1	0.06	8	>64	<=0.5	0.25	<=0.03	<=4	<=8	8	16	8	8	4	<=0.25	<=0.25	R	KE	R	S	S	S	S	R	R	S	S	S	S	S	KE	R	KE	KE	S	S	S
18-47-36	1	1	Stable	drain and lid	NON-ESBL-/AmpC-producer	B1	1157	>64	8	n.a.	<=8	0.25	<=1	n.a.	<=0.25	n.a.	<=0.5	n.a.	<=0.03	128	>1024	n.a.	<=0.5	n.a.	n.a.	64	<=0.25	>32	R	KE	n.a.	S	R	S	n.a.	S	n.a.	S	n.a.	S	R	R	KE	S	KE	KE	R	S	R
18-47-37	1	1	extra sampling locations	exterior exhaust side/ ventilator side	NON-ESBL-/AmpC-producer	F	1485	>64	4	n.a.	<=8	0.25	<=1	n.a.	<=0.25	n.a.	1	n.a.	<=0.03	<=4	<=8	n.a.	<=0.5	n.a.	n.a.	64	<=0.25	<=0.25	R	KE	n.a.	S	R	S	n.a.	S	n.a.	S	n.a.	S	S	S	KE	S	KE	KE	R	S	S
18-47-38	1	1	extra sampling locations	Street B	NON-ESBL-/AmpC-producer	A/C	1141	>64	8	n.a.	<=8	<=0.015	<=1	n.a.	<=0.25	n.a.	1	n.a.	<=0.03	<=4	>1024	n.a.	<=0.5	n.a.	n.a.	64	<=0.25	>32	R	KE	n.a.	S	S	S	n.a.	S	n.a.	S	n.a.	S	S	R	KE	S	KE	KE	R	S	R
18-47-39	1	1	Stable	drain and lid	AmpC	B1	297	>64	4	0.12	<=8	0.03	<=1	0.03	2	32	<=0.5	<=0.12	<=0.03	<=4	<=8	1	2	2	8	<=2	<=0.25	<=0.25	R	KE	S	S	S	S	S	R	R	S	S	S	S	S	KE	R	KE	KE	S	S	S
18-47-40	1	1	anteroom	door to the outside/lower part	AmpC	B1	297	>64	4	0.12	<=8	0.03	<=1	<=0.015	1	32	<=0.5	0.25	<=0.03	<=4	<=8	1	4	2	8	<=2	<=0.25	<=0.25	R	KE	S	S	S	S	S	R	R	S	S	S	S	S	KE	R	KE	KE	S	S	S
18-47-41	1	1	extra sampling locations	exterior air side/flap side	AmpC	B1	297	>64	8	0.12	<=8	<=0.015	<=1	<=0.015	2	32	<=0.5	0.25	<=0.03	<=4	<=8	1	2	2	16	<=2	<=0.25	<=0.25	R	KE	S	S	S	S	S	R	R	S	S	S	S	S	KE	R	KE	KE	S	S	S
18-47-42	1	2	Stable	ground (cracks and crevice)	NON-ESBL-/AmpC-producer	A/C	522	2	4	n.a.	<=8	<=0.015	<=1	n.a.	<=0.25	n.a.	<=0.5	n.a.	<=0.03	<=4	>1024	n.a.	<=0.5	n.a.	n.a.	<=2	<=0.25	>32	S	KE	n.a.	S	S	S	n.a.	S	n.a.	S	n.a.	S	S	R	KE	S	KE	KE	S	S	R
18-47-43	1	2	Stable	transition between wall and floor	NON-ESBL-/AmpC-producer	A/C	522	2	4	n.a.	<=8	<=0.015	<=1	n.a.	<=0.25	n.a.	<=0.5	n.a.	<=0.03	<=4	>1024	n.a.	<=0.5	n.a.	n.a.	<=2	<=0.25	>32	S	KE	n.a.	S	S	S	n.a.	S	n.a.	S	n.a.	S	S	R	KE	S	KE	KE	S	S	R
18-47-44	1	2	Stable	transition between wall and floor	NON-ESBL-/AmpC-producer	B2	429	2	<=2	n.a.	<=8	<=0.015	<=1	n.a.	<=0.25	n.a.	<=0.5	n.a.	<=0.03	<=4	<=8	n.a.	<=0.5	n.a.	n.a.	<=2	<=0.25	<=0.25	S	KE	n.a.	S	S	S	n.a.	S	n.a.	S	n.a.	S	S	S	KE	S	KE	KE	S	S	S
18-47-45	1	2	anteroom	drainpipe inside (washbasin)	NON-ESBL-/AmpC-producer	E/D (3)	1011	>64	8	n.a.	<=8	0.5	<=1	n.a.	<=0.25	n.a.	<=0.5	n.a.	<=0.03	16	>1024	n.a.	<=0.5	n.a.	n.a.	>64	0.5	>32	R	KE	n.a.	S	R	S	n.a.	S	n.a.	S	n.a.	S	S	R	KE	S	KE	KE	R	S	R
18-47-46	1	2	anteroom	ground (cracks and crevice)	NON-ESBL-/AmpC-producer	B2	429	4	8	n.a.	<=8	<=0.015	2	n.a.	<=0.25	n.a.	<=0.5	n.a.	<=0.03	<=4	<=8	n.a.	<=0.5	n.a.	n.a.	<=2	0.5	<=0.25	S	KE	n.a.	S	S	S	n.a.	S	n.a.	S	n.a.	S	S	S	KE	S	KE	KE	S	S	S
18-47-47	1	2	extra sampling locations	exterior exhaust side/ ventilator side	NON-ESBL-/AmpC-producer	A	93	>64	8	n.a.	<=8	8	<=1	n.a.	<=0.25	n.a.	8	n.a.	<=0.03	>128	>1024	n.a.	<=0.5	n.a.	n.a.	64	0.5	>32	R	KE	n.a.	S	R	S	n.a.	S	n.a.	R	n.a.	S	R	R	KE	S	KE	KE	R	S	R
18-47-48	1	2	extra sampling locations	exterior exhaust side/ ventilator side	NON-ESBL-/AmpC-producer	A	93	>64	16	n.a.	<=8	8	<=1	n.a.	<=0.25	n.a.	4	n.a.	<=0.03	>128	>1024	n.a.	<=0.5	n.a.	n.a.	64	0.5	>32	R	KE	n.a.	S	R	S	n.a.	S	n.a.	R	n.a.	S	R	R	KE	S	KE	KE	R	S	R
18-47-49	1	2	extra sampling locations	exterior air side/flap side	NON-ESBL-/AmpC-producer	A/C	522	2	4	n.a.	<=8	<=0.015	<=1	n.a.	<=0.25	n.a.	<=0.5	n.a.	<=0.03	<=4	>1024	n.a.	<=0.5	n.a.	n.a.	<=2	0.5	>32	S	KE	n.a.	S	S	S	n.a.	S	n.a.	S	n.a.	S	S	R	KE	S	KE	KE	S	S	R
18-47-50	1	2	extra sampling locations	Street A	NON-ESBL-/AmpC-producer	B1	351	4	4	n.a.	<=8	<=0.015	<=1	n.a.	<=0.25	n.a.	<=0.5	n.a.	<=0.03	<=4	<=8	n.a.	<=0.5	n.a.	n.a.	64	0.5	<=0.25	S	KE	n.a.	S	S	S	n.a.	S	n.a.	S	n.a.	S	S	S	KE	S	KE	KE	R	S	S
18-47-51	1	2	extra sampling locations	Street B	NON-ESBL-/AmpC-producer	F	117	2	8	n.a.	<=8	0.25	<=1	n.a.	<=0.25	n.a.	<=0.5	n.a.	<=0.03	128	<=8	n.a.	<=0.5	n.a.	n.a.	64	0.5	<=0.25	S	KE	n.a.	S	R	S	n.a.	S	n.a.	S	n.a.	S	R	S	KE	S	KE	KE	R	S	S
18-47-52	1	2	Stable	transition between wall and floor	ESBL	F	117	>64	4	8	<=8	<=0.015	<=1	<=0.015	32	4	1	<=0.12	<=0.03	<=4	>1024	<=0.06	1	0.25	8	<=2	0.5	>32	R	KE	R	S	S	S	S	R	S	S	S	S	S	R	KE	R	KE	KE	S	S	R
18-47-53	1	2	anteroom	drainpipe inside (washbasin)	ESBL	F	117	>64	4	16	<=8	<=0.015	<=1	<=0.015	32	4	<=0.5	<=0.12	<=0.03	<=4	>1024	<=0.06	2	<=0.12	4	<=2	0.5	>32	R	KE	R	S	S	S	S	R	S	S	S	S	S	R	KE	R	KE	KE	S	S	R
18-47-54	1	2	surrounding	tractor (litter)	ESBL	F	117	>64	4	16	<=8	<=0.015	<=1	<=0.015	64	4	1	0.25	<=0.03	<=4	<=8	<=0.06	2	0.25	8	<=2	0.5	<=0.25	R	KE	R	S	S	S	S	R	S	S	S	S	S	S	KE	R	KE	KE	S	S	S
18-47-55	1	2	extra sampling locations	Street B	ESBL	F	117	>64	4	16	<=8	<=0.015	<=1	<=0.015	32	8	1	0.5	<=0.03	<=4	<=8	<=0.06	1	0.25	8	<=2	0.5	<=0.25	R	KE	R	S	S	S	S	R	S	S	S	S	S	S	KE	R	KE	KE	S	S	S
18-47-56	1	2	extra sampling locations	Street B	ESBL	F	117	>64	8	8	<=8	<=0.015	<=1	<=0.015	32	4	<=0.5	0.25	<=0.03	<=4	<=8	<=0.06	1	<=0.12	8	<=2	0.5	<=0.25	R	KE	R	S	S	S	S	R	S	S	S	S	S	S	KE	R	KE	KE	S	S	S
18-47-57	2	3	Stable	ground (cracks and crevice)	NON-ESBL-/AmpC-producer	A/C	10	2	8	n.a.	<=8	0.5	<=1	n.a.	<=0.25	n.a.	<=0.5	n.a.	<=0.03	32	<=8	n.a.	<=0.5	n.a.	n.a.	<=2	0.5	<=0.25	S	KE	n.a.	S	R	S	n.a.	S	n.a.	S	n.a.	S	R	S	KE	S	KE	KE	S	S	S
18-47-58	2	3	Stable	transition between wall and floor	NON-ESBL-/AmpC-producer	B1	212	>64	4	n.a.	16	<=0.015	<=1	n.a.	<=0.25	n.a.	<=0.5	n.a.	<=0.03	<=4	>1024	n.a.	<=0.5	n.a.	n.a.	<=2	<=0.25	>32	R	KE	n.a.	S	S	S	n.a.	S	n.a.	S	n.a.	S	S	R	KE	S	KE	KE	S	S	R
18-47-59	2	3	Stable	transition between wall and floor	NON-ESBL-/AmpC-producer	B1	1304	4	4	n.a.	<=8	0.25	<=1	n.a.	<=0.25	n.a.	2	n.a.	<=0.03	128	<=8	n.a.	<=0.5	n.a.	n.a.	<=2	<=0.25	<=0.25	S	KE	n.a.	S	R	S	n.a.	S	n.a.	S	n.a.	S	R	S	KE	S	KE	KE	S	S	S
18-47-60	2	3	Stable	transition between wall and floor	NON-ESBL-/AmpC-producer	B1	1304	2	4	n.a.	<=8	0.25	<=1	n.a.	<=0.25	n.a.	<=0.5	n.a.	<=0.03	128	<=8	n.a.	<=0.5	n.a.	n.a.	<=2	<=0.25	<=0.25	S	KE	n.a.	S	R	S	n.a.	S	n.a.	S	n.a.	S	R	S	KE	S	KE	KE	S	S	S
18-47-61	2	3	Stable	transition between wall and floor	NON-ESBL-/AmpC-producer	B1	1304	4	4	n.a.	<=8	0.25	<=1	n.a.	<=0.25	n.a.	<=0.5	n.a.	<=0.03	128	<=8	n.a.	<=0.5	n.a.	n.a.	<=2	<=0.25	<=0.25	S	KE	n.a.	S	R	S	n.a.	S	n.a.	S	n.a.	S	R	S	KE	S	KE	KE	S	S	S
18-47-62	2	3	Stable	Cable line	NON-ESBL-/AmpC-producer	F	2223	>64	4	n.a.	<=8	<=0.015	<=1	n.a.	<=0.25	n.a.	1	n.a.	<=0.03	<=4	>1024	n.a.	<=0.5	n.a.	n.a.	<=2	<=0.25	<=0.25	R	KE	n.a.	S	S	S	n.a.	S	n.a.	S	n.a.	S	S	R	KE	S	KE	KE	S	S	S
18-47-63	2	3	Stable	troughs (inside)	NON-ESBL-/AmpC-producer	E/D (2)	69	>64	<=2	n.a.	<=8	0.25	<=1	n.a.	<=0.25	n.a.	<=0.5	n.a.	<=0.03	64	<=8	n.a.	<=0.5	n.a.	n.a.	<=2	<=0.25	<=0.25	R	KE	n.a.	S	R	S	n.a.	S	n.a.	S	n.a.	S	R	S	KE	S	KE	KE	S	S	S
18-47-64	2	3	Stable	troughs (inside)	NON-ESBL-/AmpC-producer	E/D (2)	69	>64	4	n.a.	<=8	0.25	<=1	n.a.	<=0.25	n.a.	2	n.a.	<=0.03	128	<=8	n.a.	<=0.5	n.a.	n.a.	<=2	<=0.25	<=0.25	R	KE	n.a.	S	R	S	n.a.	S	n.a.	S	n.a.	S	R	S	KE	S	KE	KE	S	S	S
18-47-65	2	3	Stable	drain and lid	NON-ESBL-/AmpC-producer	A/C	1141	>64	<=2	n.a.	<=8	<=0.015	<=1	n.a.	<=0.25	n.a.	<=0.5	n.a.	<=0.03	<=4	>1024	n.a.	<=0.5	n.a.	n.a.	<=2	0.5	>32	R	KE	n.a.	S	S	S	n.a.	S	n.a.	S	n.a.	S	S	R	KE	S	KE	KE	S	S	R
18-47-66	2	3	Stable	wood barn entrance	NON-ESBL-/AmpC-producer	A/C	8132	>64	8	n.a.	<=8	0.5	<=1	n.a.	<=0.25	n.a.	<=0.5	n.a.	<=0.03	>128	>1024	n.a.	<=0.5	n.a.	n.a.	>64	1	<=0.25	R	KE	n.a.	S	R	S	n.a.	S	n.a.	S	n.a.	S	R	R	KE	S	KE	KE	R	S	S
18-47-67	2	3	anteroom	door to the outside/lower part	NON-ESBL-/AmpC-producer	A/C	1141	>64	8	n.a.	<=8	<=0.015	<=1	n.a.	<=0.25	n.a.	<=0.5	n.a.	<=0.03	<=4	>1024	n.a.	<=0.5	n.a.	n.a.	<=2	0.5	>32	R	KE	n.a.	S	S	S	n.a.	S	n.a.	S	n.a.	S	S	R	KE	S	KE	KE	S	S	R
18-47-68	2	3	anteroom	door to the outside/lower part	NON-ESBL-/AmpC-producer	F	117	2	4	n.a.	<=8	0.25	<=1	n.a.	<=0.25	n.a.	1	n.a.	<=0.03	64	<=8	n.a.	<=0.5	n.a.	n.a.	<=2	0.5	>32	S	KE	n.a.	S	R	S	n.a.	S	n.a.	S	n.a.	S	R	S	KE	S	KE	KE	S	S	R
18-47-69	2	3	surrounding	tractor (litter)	NON-ESBL-/AmpC-producer	B1	942	4	8	n.a.	<=8	<=0.015	<=1	n.a.	<=0.25	n.a.	1	n.a.	<=0.03	<=4	<=8	n.a.	<=0.5	n.a.	n.a.	<=2	0.5	<=0.25	S	KE	n.a.	S	S	S	n.a.	S	n.a.	S	n.a.	S	S	S	KE	S	KE	KE	S	S	S
18-47-70	2	3	extra sampling locations	anteroom	NON-ESBL-/AmpC-producer	A/C	10	>64	8	n.a.	<=8	<=0.015	<=1	n.a.	<=0.25	n.a.	<=0.5	n.a.	<=0.03	<=4	1024	n.a.	<=0.5	n.a.	n.a.	64	0.5	>32	R	KE	n.a.	S	S	S	n.a.	S	n.a.	S	n.a.	S	S	R	KE	S	KE	KE	R	S	R
18-47-71	2	3	extra sampling locations	exterior exhaust side/ ventilator side	NON-ESBL-/AmpC-producer	B2	1161	4	4	n.a.	<=8	0.03	<=1	n.a.	<=0.25	n.a.	1	n.a.	<=0.03	<=4	<=8	n.a.	<=0.5	n.a.	n.a.	<=2	0.5	<=0.25	S	KE	n.a.	S	S	S	n.a.	S	n.a.	S	n.a.	S	S	S	KE	S	KE	KE	S	S	S
18-47-72	2	3	extra sampling locations	exterior exhaust side/ ventilator side	NON-ESBL-/AmpC-producer	B2	1161	4	4	n.a.	<=8	0.03	<=1	n.a.	<=0.25	n.a.	<=0.5	n.a.	<=0.03	<=4	32	n.a.	<=0.5	n.a.	n.a.	<=2	0.5	<=0.25	S	KE	n.a.	S	S	S	n.a.	S	n.a.	S	n.a.	S	S	S	KE	S	KE	KE	S	S	S
18-47-73	2	3	extra sampling locations	exterior exhaust side/ ventilator side	NON-ESBL-/AmpC-producer	B2	1161	4	4	n.a.	<=8	0.03	<=1	n.a.	<=0.25	n.a.	2	n.a.	<=0.03	<=4	<=8	n.a.	<=0.5	n.a.	n.a.	<=2	0.5	<=0.25	S	KE	n.a.	S	S	S	n.a.	S	n.a.	S	n.a.	S	S	S	KE	S	KE	KE	S	S	S
18-47-74	2	3	extra sampling locations	Street A	NON-ESBL-/AmpC-producer	A/C	10	>64	4	n.a.	<=8	<=0.015	<=1	n.a.	<=0.25	n.a.	2	n.a.	<=0.03	<=4	>1024	n.a.	<=0.5	n.a.	n.a.	<=2	0.5	>32	R	KE	n.a.	S	S	S	n.a.	S	n.a.	S	n.a.	S	S	R	KE	S	KE	KE	S	S	R
18-47-75	2	3	Stable	ground (cracks and crevice)	ESBL	F	117	>64	8	16	<=8	<=0.015	<=1	<=0.015	64	4	1	0.25	<=0.03	<=4	<=8	<=0.06	2	0.25	8	<=2	0.5	<=0.25	R	KE	R	S	S	S	S	R	S	S	S	S	S	S	KE	R	KE	KE	S	S	S
18-47-76	2	3	Stable	transition between wall and floor	ESBL	F	117	>64	4	32	<=8	<=0.015	<=1	<=0.015	32	4	<=0.5	0.25	<=0.03	<=4	<=8	<=0.06	2	0.25	8	<=2	0.5	<=0.25	R	KE	R	S	S	S	S	R	S	S	S	S	S	S	KE	R	KE	KE	S	S	S
18-47-77	2	3	Stable	transition between wall and floor	ESBL	F	117	>64	4	32	<=8	<=0.015	<=1	<=0.015	64	8	<=0.5	0.25	<=0.03	<=4	<=8	<=0.06	2	0.25	8	<=2	0.5	<=0.25	R	KE	R	S	S	S	S	R	S	S	S	S	S	S	KE	R	KE	KE	S	S	S
18-47-78	3	4	Stable	ground (cracks and crevice)	NON-ESBL-/AmpC-producer	B1	Unknown ST	4	4	n.a.	<=8	<=0.015	<=1	n.a.	<=0.25	n.a.	<=0.5	n.a.	<=0.03	<=4	<=8	n.a.	<=0.5	n.a.	n.a.	<=2	0.5	<=0.25	S	KE	n.a.	S	S	S	n.a.	S	n.a.	S	n.a.	S	S	S	KE	S	KE	KE	S	S	S
18-47-79	3	4	Stable	transition between wall and floor	NON-ESBL-/AmpC-producer	B1	162	>64	4	n.a.	<=8	8	<=1	n.a.	<=0.25	n.a.	<=0.5	n.a.	<=0.03	>128	>1024	n.a.	<=0.5	n.a.	n.a.	>64	0.5	>32	R	KE	n.a.	S	R	S	n.a.	S	n.a.	S	n.a.	S	R	R	KE	S	KE	KE	R	S	R
18-47-80	3	4	Stable	transition between wall and floor	NON-ESBL-/AmpC-producer	B1	906	>64	8	n.a.	<=8	<=0.015	<=1	n.a.	<=0.25	n.a.	<=0.5	n.a.	<=0.03	<=4	<=8	n.a.	<=0.5	n.a.	n.a.	<=2	0.5	<=0.25	R	KE	n.a.	S	S	S	n.a.	S	n.a.	S	n.a.	S	S	S	KE	S	KE	KE	S	S	S
18-47-81	3	4	Stable	transition between wall and floor	NON-ESBL-/AmpC-producer	B1	906	>64	4	n.a.	<=8	<=0.015	<=1	n.a.	<=0.25	n.a.	<=0.5	n.a.	<=0.03	<=4	<=8	n.a.	<=0.5	n.a.	n.a.	<=2	0.5	<=0.25	R	KE	n.a.	S	S	S	n.a.	S	n.a.	S	n.a.	S	S	S	KE	S	KE	KE	S	S	S
18-47-82	3	4	Stable	inlet flap	NON-ESBL-/AmpC-producer	B1	906	>64	4	n.a.	<=8	<=0.015	<=1	n.a.	<=0.25	n.a.	<=0.5	n.a.	<=0.03	<=4	<=8	n.a.	<=0.5	n.a.	n.a.	<=2	0.5	<=0.25	R	KE	n.a.	S	S	S	n.a.	S	n.a.	S	n.a.	S	S	S	KE	S	KE	KE	S	S	S
18-47-83	3	4	Stable	nipple drinker	NON-ESBL-/AmpC-producer	A	1818	>64	4	n.a.	<=8	<=0.015	<=1	n.a.	<=0.25	n.a.	<=0.5	n.a.	<=0.03	<=4	>1024	n.a.	<=0.5	n.a.	n.a.	>64	0.5	>32	R	KE	n.a.	S	S	S	n.a.	S	n.a.	S	n.a.	S	S	R	KE	S	KE	KE	R	S	R
18-47-84	3	4	anteroom	drainpipe inside (washbasin)	NON-ESBL-/AmpC-producer	B1	2320	>64	8	n.a.	<=8	0.5	<=1	n.a.	<=0.25	n.a.	1	n.a.	<=0.03	16	>1024	n.a.	<=0.5	n.a.	n.a.	<=2	0.5	>32	R	KE	n.a.	S	R	S	n.a.	S	n.a.	S	n.a.	S	S	R	KE	S	KE	KE	S	S	R
18-47-85	3	4	anteroom	boots	NON-ESBL-/AmpC-producer	B1	1431	>64	4	n.a.	<=8	>8	<=1	n.a.	<=0.25	n.a.	<=0.5	n.a.	<=0.03	>128	>1024	n.a.	<=0.5	n.a.	n.a.	<=2	<=0.25	>32	R	KE	n.a.	S	R	S	n.a.	S	n.a.	S	n.a.	S	R	R	KE	S	KE	KE	S	S	R
18-47-86	3	4	anteroom	door to the outside/lower part	NON-ESBL-/AmpC-producer	A	756	>64	4	n.a.	<=8	<=0.015	<=1	n.a.	<=0.25	n.a.	<=0.5	n.a.	<=0.03	<=4	<=8	n.a.	<=0.5	n.a.	n.a.	<=2	<=0.25	<=0.25	R	KE	n.a.	S	S	S	n.a.	S	n.a.	S	n.a.	S	S	S	KE	S	KE	KE	S	S	S
18-47-87	3	4	anteroom	door to the outside/lower part	NON-ESBL-/AmpC-producer	B1	58	>64	8	n.a.	<=8	<=0.015	<=1	n.a.	<=0.25	n.a.	1	n.a.	<=0.03	<=4	<=8	n.a.	<=0.5	n.a.	n.a.	<=2	0.5	>32	R	KE	n.a.	S	S	S	n.a.	S	n.a.	S	n.a.	S	S	S	KE	S	KE	KE	S	S	R
18-47-88	3	4	anteroom	door to the outside/lower part	NON-ESBL-/AmpC-producer	B1	1157	>64	8	n.a.	<=8	0.25	<=1	n.a.	<=0.25	n.a.	<=0.5	n.a.	<=0.03	>128	>1024	n.a.	<=0.5	n.a.	n.a.	>64	0.5	>32	R	KE	n.a.	S	R	S	n.a.	S	n.a.	S	n.a.	S	R	R	KE	S	KE	KE	R	S	R
18-47-89	3	4	anteroom	dismantled box	NON-ESBL-/AmpC-producer	A	1818	>64	4	n.a.	<=8	<=0.015	<=1	n.a.	<=0.25	n.a.	<=0.5	n.a.	<=0.03	<=4	>1024	n.a.	<=0.5	n.a.	n.a.	64	0.5	>32	R	KE	n.a.	S	S	S	n.a.	S	n.a.	S	n.a.	S	S	R	KE	S	KE	KE	R	S	R
18-47-90	3	4	anteroom	dismantled box	NON-ESBL-/AmpC-producer	A	1818	>64	<=2	n.a.	<=8	<=0.015	<=1	n.a.	<=0.25	n.a.	<=0.5	n.a.	<=0.03	<=4	>1024	n.a.	<=0.5	n.a.	n.a.	64	0.5	>32	R	KE	n.a.	S	S	S	n.a.	S	n.a.	S	n.a.	S	S	R	KE	S	KE	KE	R	S	R
18-47-91	3	4	anteroom	ground (cracks and crevice)	NON-ESBL-/AmpC-producer	B1	58	>64	8	n.a.	<=8	<=0.015	<=1	n.a.	<=0.25	n.a.	<=0.5	n.a.	<=0.03	<=4	<=8	n.a.	<=0.5	n.a.	n.a.	<=2	0.5	>32	R	KE	n.a.	S	S	S	n.a.	S	n.a.	S	n.a.	S	S	S	KE	S	KE	KE	S	S	R
18-47-92	3	4	surrounding	inlet flap	NON-ESBL-/AmpC-producer	B1	58	>64	8	n.a.	<=8	0.03	<=1	n.a.	<=0.25	n.a.	<=0.5	n.a.	<=0.03	<=4	<=8	n.a.	<=0.5	n.a.	n.a.	<=2	0.5	>32	R	KE	n.a.	S	S	S	n.a.	S	n.a.	S	n.a.	S	S	S	KE	S	KE	KE	S	S	R
18-47-93	3	4	surrounding	tractor (feed)	NON-ESBL-/AmpC-producer	B1	616	4	8	n.a.	<=8	0.03	<=1	n.a.	<=0.25	n.a.	<=0.5	n.a.	<=0.03	<=4	<=8	n.a.	<=0.5	n.a.	n.a.	<=2	<=0.25	<=0.25	S	KE	n.a.	S	S	S	n.a.	S	n.a.	S	n.a.	S	S	S	KE	S	KE	KE	S	S	S
18-47-94	3	4	surrounding	tractor (litter)	NON-ESBL-/AmpC-producer	A	756	2	4	n.a.	<=8	<=0.015	<=1	n.a.	<=0.25	n.a.	<=0.5	n.a.	<=0.03	<=4	<=8	n.a.	<=0.5	n.a.	n.a.	<=2	<=0.25	<=0.25	S	KE	n.a.	S	S	S	n.a.	S	n.a.	S	n.a.	S	S	S	KE	S	KE	KE	S	S	S
18-47-95	3	4	extra sampling locations	exterior exhaust side/ ventilator side	NON-ESBL-/AmpC-producer	B1	297	4	8	n.a.	<=8	<=0.015	<=1	n.a.	<=0.25	n.a.	<=0.5	n.a.	<=0.03	<=4	<=8	n.a.	<=0.5	n.a.	n.a.	<=2	<=0.25	<=0.25	S	KE	n.a.	S	S	S	n.a.	S	n.a.	S	n.a.	S	S	S	KE	S	KE	KE	S	S	S
18-47-96	3	4	extra sampling locations	exterior air side/flap side	NON-ESBL-/AmpC-producer	B1	297	4	8	n.a.	<=8	<=0.015	<=1	n.a.	<=0.25	n.a.	1	n.a.	<=0.03	<=4	<=8	n.a.	<=0.5	n.a.	n.a.	<=2	<=0.25	<=0.25	S	KE	n.a.	S	S	S	n.a.	S	n.a.	S	n.a.	S	S	S	KE	S	KE	KE	S	S	S
18-47-97	3	4	extra sampling locations	exterior air side/flap side	NON-ESBL-/AmpC-producer	B1	297	4	8	n.a.	<=8	<=0.015	<=1	n.a.	<=0.25	n.a.	1	n.a.	<=0.03	<=4	<=8	n.a.	<=0.5	n.a.	n.a.	<=2	<=0.25	<=0.25	S	KE	n.a.	S	S	S	n.a.	S	n.a.	S	n.a.	S	S	S	KE	S	KE	KE	S	S	S
18-47-98	3	4	extra sampling locations	Street A	NON-ESBL-/AmpC-producer	A/C	10	>64	<=2	n.a.	128	<=0.015	<=1	n.a.	<=0.25	n.a.	1	n.a.	<=0.03	<=4	<=8	n.a.	<=0.5	n.a.	n.a.	64	<=0.25	<=0.25	R	KE	n.a.	R	S	S	n.a.	S	n.a.	S	n.a.	S	S	S	KE	S	KE	KE	R	S	S
18-47-99	3	4	extra sampling locations	Street B	NON-ESBL-/AmpC-producer	B1	297	4	8	n.a.	<=8	<=0.015	<=1	n.a.	<=0.25	n.a.	<=0.5	n.a.	<=0.03	<=4	<=8	n.a.	<=0.5	n.a.	n.a.	<=2	<=0.25	<=0.25	S	KE	n.a.	S	S	S	n.a.	S	n.a.	S	n.a.	S	S	S	KE	S	KE	KE	S	S	S
18-47-100	3	4	Stable	transition between wall and floor	ESBL	F	117	>64	4	4	<=8	<=0.015	<=1	<=0.015	32	4	<=0.5	<=0.12	<=0.03	<=4	>1024	<=0.06	2	0.25	8	>64	<=0.25	<=0.25	R	KE	R	S	S	S	S	R	S	S	S	S	S	R	KE	R	KE	KE	R	S	S
18-47-101	3	4	anteroom	ground (cracks and crevice)	ESBL	F	117	>64	4	4	<=8	<=0.015	<=1	<=0.015	32	8	<=0.5	<=0.12	<=0.03	<=4	>1024	<=0.06	1	<=0.12	8	>64	<=0.25	<=0.25	R	KE	R	S	S	S	S	R	S	S	S	S	S	R	KE	R	KE	KE	R	S	S
18-47-102	3	4	extra sampling locations	exterior exhaust side/ ventilator side	ESBL	F	117	>64	4	4	<=8	<=0.015	<=1	<=0.015	32	8	<=0.5	<=0.12	<=0.03	<=4	>1024	<=0.06	2	0.25	8	>64	<=0.25	<=0.25	R	KE	R	S	S	S	S	R	S	S	S	S	S	R	KE	R	KE	KE	R	S	S
18-47-103	3	4	extra sampling locations	exterior exhaust side/ ventilator side	ESBL	F	117	>64	4	4	<=8	<=0.015	<=1	<=0.015	32	4	<=0.5	<=0.12	<=0.03	<=4	>1024	<=0.06	1	0.25	8	>64	<=0.25	<=0.25	R	KE	R	S	S	S	S	R	S	S	S	S	S	R	KE	R	KE	KE	R	S	S
18-47-104	3	4	extra sampling locations	exterior air side/flap side	ESBL	F	117	>64	4	4	<=8	<=0.015	<=1	<=0.015	32	8	<=0.5	<=0.12	<=0.03	<=4	>1024	<=0.06	8	<=0.12	8	>64	<=0.25	<=0.25	R	KE	R	S	S	S	S	R	S	S	S	S	S	R	KE	R	KE	KE	R	S	S
18-47-105	3	4	extra sampling locations	Street A	ESBL	F	117	>64	4	4	<=8	<=0.015	<=1	<=0.015	32	4	<=0.5	0.25	<=0.03	<=4	>1024	<=0.06	1	0.25	8	>64	<=0.25	<=0.25	R	KE	R	S	S	S	S	R	S	S	S	S	S	R	KE	R	KE	KE	R	S	S
18-47-106	3	4	extra sampling locations	Street A	ESBL	F	117	>64	4	8	<=8	<=0.015	<=1	<=0.015	32	4	<=0.5	<=0.12	<=0.03	<=4	>1024	0.12	2	0.5	8	>64	<=0.25	<=0.25	R	KE	R	S	S	S	S	R	S	S	S	S	S	R	KE	R	KE	KE	R	S	S
18-47-107	3	4	extra sampling locations	Street B	ESBL	F	117	>64	4	16	<=8	0.03	<=1	<=0.015	64	4	1	0.25	<=0.03	<=4	<=8	<=0.06	1	<=0.12	4	<=2	<=0.25	<=0.25	R	KE	R	S	S	S	S	R	S	S	S	S	S	S	KE	R	KE	KE	S	S	S
AMP - Ampicillin
AZI - Azithromycin
CEFEPI - Cefepime
CHL - Chloramphenicol
CIP - Ciprofloxacin
COL - Colistin
ETP - Ertapenem
F/C - Cefotaxime/clavulanic acid
FOT - Cefotaxime
FOX - Cefoxitin
GEN - Gentamicin
IMI - Imipenem
MERO - Meropenem
MERO - Meropenem
NAL - Nalidixic Acid
SMX - Sulfamethoxazole
T/C - Ceftazidime/clavulanic acid
TAZ - Ceftazidime
TET - Tetracycline
TGC - Tigecycline
TMP - Trimethoprim
TRM - Temocillin
KE - kein ECOFF
n.a. - not applicable
n.d.- not determined
S- Sensitive
R-Resistant
[truncated: 27 more columns]

## Sheet: Accession No. of WGS sequences
Supplemental Table S1. Supplementary information of investigated isolates
Strain ID	SUBID	BioProject	BioSample	Accession	Organism
	---------------------------------------------------
18-47-15	SUB9205530	PRJNA708267	SAMN18228031	JAFMWT000000000	Escherichia coli
18-47-16	SUB9205530	PRJNA708267	SAMN18228032	JAFMYT000000000	Escherichia coli
18-47-17	SUB9205530	PRJNA708267	SAMN18228033	JAFMYS000000000	Escherichia coli
18-47-18	SUB9205530	PRJNA708267	SAMN18228034	JAFMYR000000000	Escherichia coli
18-47-19	SUB9205530	PRJNA708267	SAMN18228035	JAFMYQ000000000	Escherichia coli
18-47-20	SUB9205530	PRJNA708267	SAMN18228036	JAFMYP000000000	Escherichia coli
18-47-21	SUB9205530	PRJNA708267	SAMN18228037	JAFMYO000000000	Escherichia coli
18-47-22	SUB9205530	PRJNA708267	SAMN18228038	JAFMYN000000000	Escherichia coli
18-47-23	SUB9205530	PRJNA708267	SAMN18228039	JAFMYM000000000	Escherichia coli
18-47-24	SUB9205530	PRJNA708267	SAMN18228040	JAFMYL000000000	Escherichia coli
18-47-25	SUB9205530	PRJNA708267	SAMN18228041	JAFMYK000000000	Escherichia coli
18-47-26	SUB9205530	PRJNA708267	SAMN18228042	JAFMYJ000000000	Escherichia coli
18-47-27	SUB9205530	PRJNA708267	SAMN18228043	JAFMYI000000000	Escherichia coli
18-47-28	SUB9205530	PRJNA708267	SAMN18228044	JAFMYH000000000	Escherichia coli
18-47-29	SUB9205530	PRJNA708267	SAMN18228045	JAFMYG000000000	Escherichia coli
18-47-30	SUB9205530	PRJNA708267	SAMN18228046	JAFMYF000000000	Escherichia coli
18-47-31	SUB9205530	PRJNA708267	SAMN18228047	JAFMYE000000000	Escherichia coli
18-47-32	SUB9205530	PRJNA708267	SAMN18228048	JAFMYD000000000	Escherichia coli
18-47-33	SUB9205530	PRJNA708267	SAMN18228049	JAFMYC000000000	Escherichia coli
18-47-34	SUB9205530	PRJNA708267	SAMN18228050	JAFMYB000000000	Escherichia coli
18-47-35	SUB9205530	PRJNA708267	SAMN18228051	JAFMYA000000000	Escherichia coli
18-47-36	SUB9205530	PRJNA708267	SAMN18228052	JAFMXZ000000000	Escherichia coli
18-47-37	SUB9205530	PRJNA708267	SAMN18228053	JAFMXY000000000	Escherichia coli
18-47-38	SUB9205530	PRJNA708267	SAMN18228054	JAFMXX000000000	Escherichia coli
18-47-39	SUB9205530	PRJNA708267	SAMN18228055	JAFMXW000000000	Escherichia coli
18-47-40	SUB9205530	PRJNA708267	SAMN18228056	JAFMXV000000000	Escherichia coli
18-47-41	SUB9205530	PRJNA708267	SAMN18228057	JAFMXU000000000	Escherichia coli
18-47-42	SUB9205530	PRJNA708267	SAMN18228058	JAFMXT000000000	Escherichia coli
18-47-43	SUB9205530	PRJNA708267	SAMN18228059	JAFMXS000000000	Escherichia coli
18-47-44	SUB9205530	PRJNA708267	SAMN18228060	JAFMXR000000000	Escherichia coli
18-47-45	SUB9205530	PRJNA708267	SAMN18228061	JAFMXQ000000000	Escherichia coli
18-47-46	SUB9205530	PRJNA708267	SAMN18228062	JAFMXP000000000	Escherichia coli
18-47-47	SUB9205530	PRJNA708267	SAMN18228063	JAFMXO000000000	Escherichia coli
18-47-48	SUB9205530	PRJNA708267	SAMN18228064	JAFMXN000000000	Escherichia coli
18-47-49	SUB9205530	PRJNA708267	SAMN18228065	JAFMXM000000000	Escherichia coli
18-47-50	SUB9205530	PRJNA708267	SAMN18228066	JAFMXL000000000	Escherichia coli
18-47-51	SUB9205530	PRJNA708267	SAMN18228067	JAFMXK000000000	Escherichia coli
18-47-52	SUB9205530	PRJNA708267	SAMN18228068	JAFMXJ000000000	Escherichia coli
18-47-53	SUB9205530	PRJNA708267	SAMN18228069	JAFMXI000000000	Escherichia coli
18-47-54	SUB9205530	PRJNA708267	SAMN18228070	JAFMXH000000000	Escherichia coli
18-47-55	SUB9205530	PRJNA708267	SAMN18228071	JAFMXG000000000	Escherichia coli
18-47-56	SUB9205530	PRJNA708267	SAMN18228072	JAFMXF000000000	Escherichia coli
18-47-57	SUB9205530	PRJNA708267	SAMN18228073	JAFMXE000000000	Escherichia coli
18-47-58	SUB9205530	PRJNA708267	SAMN18228074	JAFMXD000000000	Escherichia coli
18-47-59	SUB9205530	PRJNA708267	SAMN18228075	JAFMXC000000000	Escherichia coli
18-47-60	SUB9205530	PRJNA708267	SAMN18228076	JAFMXB000000000	Escherichia coli
18-47-61	SUB9205530	PRJNA708267	SAMN18228077	JAFMXA000000000	Escherichia coli
18-47-62	SUB9205530	PRJNA708267	SAMN18228078	JAFMWZ000000000	Escherichia coli
18-47-63	SUB9205530	PRJNA708267	SAMN18228079	JAFMWY000000000	Escherichia coli
18-47-64	SUB9205530	PRJNA708267	SAMN18228080	JAFMWX000000000	Escherichia coli
18-47-65	SUB9205530	PRJNA708267	SAMN18228081	JAFMWW000000000	Escherichia coli
18-47-66	SUB9205530	PRJNA708267	SAMN18228082	JAFMWV000000000	Escherichia coli
18-47-67	SUB9205530	PRJNA708267	SAMN18228083	JAFMWU000000000	Escherichia coli
18-47-68	SUB9205530	PRJNA708267	SAMN18228084	JAFMWS000000000	Escherichia coli
18-47-69	SUB9205530	PRJNA708267	SAMN18228085	JAFMWR000000000	Escherichia coli
18-47-70	SUB9205530	PRJNA708267	SAMN18228086	JAFMWQ000000000	Escherichia coli
18-47-71	SUB9205530	PRJNA708267	SAMN18228087	JAFMWP000000000	Escherichia coli
18-47-72	SUB9205530	PRJNA708267	SAMN18228088	JAFMWO000000000	Escherichia coli
18-47-73	SUB9205530	PRJNA708267	SAMN18228089	JAFMWN000000000	Escherichia coli
18-47-74	SUB9205530	PRJNA708267	SAMN18228090	JAFMWM000000000	Escherichia coli
18-47-75	SUB9205530	PRJNA708267	SAMN18228091	JAFMWL000000000	Escherichia coli
18-47-76	SUB9205530	PRJNA708267	SAMN18228092	JAFMWK000000000	Escherichia coli
18-47-77	SUB9205530	PRJNA708267	SAMN18228093	JAFMWJ000000000	Escherichia coli
18-47-78	SUB9205530	PRJNA708267	SAMN18228094	JAFMWI000000000	Escherichia coli
18-47-79	SUB9205530	PRJNA708267	SAMN18228095	JAFMWH000000000	Escherichia coli
18-47-80	SUB9205530	PRJNA708267	SAMN18228096	JAFMWG000000000	Escherichia coli
18-47-81	SUB9205530	PRJNA708267	SAMN18228097	JAFMWF000000000	Escherichia coli
18-47-82	SUB9205530	PRJNA708267	SAMN18228098	JAFMWE000000000	Escherichia coli
18-47-83	SUB9205530	PRJNA708267	SAMN18228099	JAFMWD000000000	Escherichia coli
18-47-84	SUB9205530	PRJNA708267	SAMN18228100	JAFMWC000000000	Escherichia coli
18-47-85	SUB9205530	PRJNA708267	SAMN18228101	JAFMWB000000000	Escherichia coli
18-47-86	SUB9205530	PRJNA708267	SAMN18228102	JAFMWA000000000	Escherichia coli
18-47-87	SUB9205530	PRJNA708267	SAMN18228103	JAFMVZ000000000	Escherichia coli
18-47-88	SUB9205530	PRJNA708267	SAMN18228104	JAFMVY000000000	Escherichia coli
18-47-89	SUB9205530	PRJNA708267	SAMN18228105	JAFMVX000000000	Escherichia coli
18-47-90	SUB9205530	PRJNA708267	SAMN18228106	JAFMVW000000000	Escherichia coli
18-47-91	SUB9205530	PRJNA708267	SAMN18228107	JAFMVV000000000	Escherichia coli
18-47-92	SUB9205530	PRJNA708267	SAMN18228108	JAFMVU000000000	Escherichia coli
18-47-93	SUB9205530	PRJNA708267	SAMN18228109	JAFMVT000000000	Escherichia coli
18-47-94	SUB9205530	PRJNA708267	SAMN18228110	JAFMVS000000000	Escherichia coli
18-47-95	SUB9205530	PRJNA708267	SAMN18228111	JAFMVR000000000	Escherichia coli
18-47-96	SUB9205530	PRJNA708267	SAMN18228112	JAFMVQ000000000	Escherichia coli
18-47-97	SUB9205530	PRJNA708267	SAMN18228113	JAFMVP000000000	Escherichia coli
18-47-98	SUB9205530	PRJNA708267	SAMN18228114	JAFMVO000000000	Escherichia coli
18-47-99	SUB9205530	PRJNA708267	SAMN18228115	JAFMVN000000000	Escherichia coli
18-47-100	SUB9205530	PRJNA708267	SAMN18228116	JAFMVM000000000	Escherichia coli
18-47-101	SUB9205530	PRJNA708267	SAMN18228117	JAFMVL000000000	Escherichia coli
18-47-102	SUB9205530	PRJNA708267	SAMN18228118	JAFMVK000000000	Escherichia coli
18-47-103	SUB9205530	PRJNA708267	SAMN18228119	JAFMVJ000000000	Escherichia coli
18-47-104	SUB9205530	PRJNA708267	SAMN18228120	JAFMVI000000000	Escherichia coli
18-47-105	SUB9205530	PRJNA708267	SAMN18228121	JAFMVH000000000	Escherichia coli
18-47-106	SUB9205530	PRJNA708267	SAMN18228122	JAFMVG000000000	Escherichia coli
18-47-107	SUB9205530	PRJNA708267	SAMN18228123	JAFMVF000000000	Escherichia coli
