# Supplementary material for: Genetic but No Phenotypic Associations between Biocide Tolerance and Antibiotic Resistance in Escherichia coli from German Broiler Fattening Farms
Source: Microorganisms. 2021 Mar 21;9(3):651. doi: 10.3390/microorganisms9030651 (PMC8003927; doi:10.3390/microorganisms9030651)
Supplement: Supplementary file 1 [file microorganisms-09-00651-s001.zip › microorganisms-1146078-SI/Table S3.xlsx]

## Sheet: Presence of annotated proteins
Supplemental Table S3. In silico analysis of determinants conferring biocide tolerance
	Code	A0A1Z2RUL8|A0A1Z2RUL8_9BACT	A3M732|A3M732_ACIBT	A7VN01|A7VN01_SERMA	A7VN02|A7VN02_SERMA	A8CY69|A8CY69_KLEPN	B0FSM1|B0FSM1_9BACI	B2FIC8|B2FIC8_STRMK	B2FID0|B2FID0_STRMK	B4RN86|B4RN86_NEIG2	B4RN92|B4RN92_NEIG2	B5L348|B5L348_9PSED	B5LWZ8|B5LWZ8_CAMJU	B7FB00|B7FB00_9MICO	C4WZK5|C4WZK5_KLEPN	C4WZK6|C4WZK6_KLEPN	C4WZN6|C4WZN6_KLEPN	C4X6T5|C4X6T5_KLEPN	C4X6T6|C4X6T6_KLEPN	C4XBC3|C4XBC3_KLEPN	D0ZNE3|D0ZNE3_SALT1	D0ZXP9|YDDG_SALT1	D5AQ60|D5AQ60_RHOCB	D5CJ69|D5CJ69_ENTCC	D5CKG5|D5CKG5_ENTCC	E8PS81|E8PS81_YERPE	O07302|O07302_9PSED	O07841|O07841_RHOSH	O29777|COPA_ARCFU	O32220|COPA_BACSU	O50593|ARSA_ACIMA	O50594|O50594_ACIMU	O50595|ARSC_ACIMA	O53166|O53166_MYCTU	O66016|O66016_PSEST	O66017|O66017_PSEST	O66048|O66048_PSEST	P00448|SODM_ECOLI	P02930|TOLC_ECOLI	P07654|PSTA_ECOLI	P08654|MERD_SERMA	P08690|ARSA1_ECOLX	P08691|ARSB1_ECOLX	P08692|ARSC1_ECOLX	P09162|YJAA_ECOLI	P09833|MODC_ECOLI	P0A0E5|MERA_STAAU	P0A0J7|NORA_STAAU	P0A2L3|CORC_SALTY
Strain ID	Protein ESBL/AmpC status	UDP-glucose 4-epimerase OS=uncultured bacterium GN=galE PE=4 SV=1	Transcriptional regulator LysR family OS=Acinetobacter baumannii (strain ATCC 17978 / NCDC KC 755) GN=A1S_2303 PE=4 SV=2	Multidrug efflux pump SmdA OS=Serratia marcescens GN=smdA PE=3 SV=1	Multidrug efflux pump SmdB OS=Serratia marcescens GN=smdB PE=3 SV=1	EefA OS=Klebsiella pneumoniae GN=eefA PE=4 SV=1	7-cyano-7-deazaguanine synthase OS=Anoxybacillus gonensis GN=queC PE=3 SV=1	Putative outer membrane multidrug efflux protein OS=Stenotrophomonas maltophilia (strain K279a) GN=Smlt1528 PE=4 SV=1	Putative multidrug resistance protein B OS=Stenotrophomonas maltophilia (strain K279a) GN=emrB PE=4 SV=1	MtrE OS=Neisseria gonorrhoeae (strain NCCP11945) GN=NGK_1596 PE=4 SV=1	Antibiotic resistance efflux pump component OS=Neisseria gonorrhoeae (strain NCCP11945) GN=NGK_1602 PE=4 SV=1	Malic enzyme family protein (Fragment) OS=Pseudomonas corrugata PE=3 SV=1	ArsP OS=Campylobacter jejuni GN=arsP PE=4 SV=1	Thioredoxin reductase OS=Microbacterium sp. A33 GN=arsT PE=3 SV=1	Sensor protein of stress-related two-component regulatory system OS=Klebsiella pneumoniae subsp. pneumoniae NTUH-K2044 GN=cpxA PE=4 SV=1	Response regulator of stress-related two-component regulatory system OS=Klebsiella pneumoniae subsp. pneumoniae NTUH-K2044 GN=cpxR PE=4 SV=1	Activator of hydrogen peroxide-inducible genes OS=Klebsiella pneumoniae subsp. pneumoniae NTUH-K2044 GN=oxyR PE=4 SV=1	Sensor kinase in two-component regulatory system with PhoP OS=Klebsiella pneumoniae subsp. pneumoniae NTUH-K2044 GN=phoQ PE=4 SV=1	Response regulator in two-component regulatory system with PhoQ OS=Klebsiella pneumoniae subsp. pneumoniae NTUH-K2044 GN=phoP PE=4 SV=1	Outer membrane porin protein C OS=Klebsiella pneumoniae subsp. pneumoniae NTUH-K2044 GN=ompC PE=3 SV=1	DNA-binding transcriptional regulator BaeR OS=Salmonella typhimurium (strain 14028s / SGSC 2262) GN=baeR PE=4 SV=1	Methyl viologen resistance protein YddG OS=Salmonella typhimurium (strain 14028s / SGSC 2262) GN=yddG PE=1 SV=1	Divalent ion symporter OS=Rhodobacter capsulatus (strain ATCC BAA-309 / NBRC 16581 / SB1003) GN=RCAP_rcc00882 PE=4 SV=1	MATE efflux family protein OS=Enterobacter cloacae subsp. cloacae (strain ATCC 13047 / DSM 30054 / NBRC 13535 / NCDC 279-56) GN=ECL_03329 PE=4 SV=1	Nickel-resistant membrane protein-like protein NcrC OS=Enterobacter cloacae subsp. cloacae (strain ATCC 13047 / DSM 30054 / NBRC 13535 / NCDC 279-56) GN=ECL_A111 PE=4 SV=1	Arsenic resistance protein ArsH OS=Yersinia pestis Java 9 GN=arsH PE=4 SV=1	Mercuric resistance protein OS=Pseudomonas sp. K-62 GN=merG PE=4 SV=2	Tellurite resistance protein OS=Rhodobacter sphaeroides GN=trgB PE=3 SV=1	Probable copper-exporting P-type ATPase A OS=Archaeoglobus fulgidus (strain ATCC 49558 / VC-16 / DSM 4304 / JCM 9628 / NBRC 100126) GN=copA PE=1 SV=1	Copper-exporting P-type ATPase A OS=Bacillus subtilis (strain 168) GN=copA PE=1 SV=2	Arsenical pump-driving ATPase OS=Acidiphilium multivorum (strain DSM 11245 / JCM 8867 / AIU301) GN=arsA PE=3 SV=1	ArsB OS=Acidiphilium multivorum GN=arsB PE=4 SV=1	Arsenate reductase OS=Acidiphilium multivorum (strain DSM 11245 / JCM 8867 / AIU301) GN=arsC PE=3 SV=1	Aconitate hydratase OS=Mycobacterium tuberculosis H37Rv GN=RVBD_1475c PE=4 SV=1	MerP OS=Pseudomonas stutzeri GN=merP PE=4 SV=1	MerA OS=Pseudomonas stutzeri GN=merA PE=4 SV=1	MerC OS=Pseudomonas stutzeri GN=merC PE=4 SV=1	Superoxide dismutase [Mn] OS=Escherichia coli (strain K12) GN=sodA PE=1 SV=2	Outer membrane protein TolC OS=Escherichia coli (strain K12) GN=tolC PE=1 SV=3	Phosphate transport system permease protein PstA OS=Escherichia coli (strain K12) GN=pstA PE=1 SV=1	HTH-type transcriptional regulator MerD OS=Serratia marcescens GN=merD PE=4 SV=1	Arsenical pump-driving ATPase OS=Escherichia coli GN=arsA PE=1 SV=1	Arsenical pump membrane protein OS=Escherichia coli GN=arsB PE=4 SV=1	Arsenate reductase OS=Escherichia coli GN=arsC PE=1 SV=1	Uncharacterized protein YjaA OS=Escherichia coli (strain K12) GN=yjaA PE=4 SV=1	Molybdenum import ATP-binding protein ModC OS=Escherichia coli (strain K12) GN=modC PE=3 SV=4	Mercuric reductase OS=Staphylococcus aureus GN=merA PE=3 SV=1	Quinolone resistance protein NorA OS=Staphylococcus aureus GN=norA PE=3 SV=1	Magnesium and cobalt efflux protein CorC OS=Salmonella typhimurium (strain LT2 / SGSC1412 / ATCC 700720) GN=corC PE=1 SV=1
18-47-100	ESBL	1	1	1	1	1	1	1	1	0	0	1	1	1	1	1	1	1	1	1	1	1	1	1	0	0	0	1	0	1	0	0	1	1	0	0	0	1	1	1	0	0	0	0	0	1	1	0	1
18-47-101	ESBL	1	1	1	1	1	1	1	1	0	0	1	1	1	1	1	1	1	1	1	1	1	1	1	0	0	0	1	0	1	0	0	1	1	0	0	0	1	1	1	0	0	0	0	0	1	1	0	1
18-47-102	ESBL	1	1	1	1	1	1	1	1	0	0	1	1	1	1	1	1	1	1	1	1	1	1	1	0	0	0	1	0	1	0	0	1	1	0	0	0	1	1	1	0	0	0	0	0	1	1	0	1
18-47-103	ESBL	1	1	1	1	1	1	1	1	0	0	1	1	1	1	1	1	1	1	1	1	1	1	1	0	0	0	1	0	1	0	0	1	1	0	0	0	1	1	1	0	0	0	0	0	1	1	0	1
18-47-104	ESBL	1	1	1	1	1	1	1	1	0	0	1	1	1	1	1	1	1	1	1	1	1	1	1	0	0	0	1	0	1	0	0	1	1	0	0	0	1	1	1	0	0	0	0	0	1	1	0	1
18-47-105	ESBL	1	1	1	1	1	1	1	1	0	0	1	1	1	1	1	1	1	1	1	1	1	1	1	0	0	0	1	0	1	0	0	1	1	0	0	0	1	1	1	0	0	0	0	0	1	1	0	1
18-47-106	ESBL	1	1	1	1	1	1	1	1	0	0	1	1	1	1	1	1	1	1	1	1	1	1	1	0	0	0	1	0	1	0	0	1	1	0	0	0	1	1	1	0	0	0	0	0	1	1	0	1
18-47-107	ESBL	1	1	1	1	1	1	1	1	0	0	1	1	1	1	1	1	1	1	1	1	1	1	1	0	0	0	1	0	1	0	0	1	1	0	0	0	1	1	1	0	0	0	0	0	1	1	0	1
18-47-15	NON ESBL	1	1	1	1	1	1	1	1	0	1	1	1	1	1	1	1	1	1	1	1	1	1	1	0	0	0	1	0	1	0	0	0	1	0	0	0	1	1	1	0	0	0	1	0	1	1	0	1
18-47-16	NON ESBL	1	1	1	1	0	1	1	1	0	1	1	1	1	1	1	1	1	1	1	1	1	1	1	1	1	0	1	1	0	0	0	1	1	0	0	0	1	1	1	0	0	0	0	0	1	1	0	1
18-47-17	NON ESBL	1	1	1	1	0	1	1	1	0	1	1	1	1	1	1	1	1	1	1	1	1	1	1	1	1	0	1	1	0	0	0	1	1	0	0	0	1	1	1	0	0	0	0	0	1	1	0	1
18-47-18	NON ESBL	1	1	1	1	1	1	1	1	0	1	1	0	1	1	1	1	1	1	1	1	1	1	1	0	0	0	1	0	1	0	0	1	1	0	0	0	1	1	1	0	0	0	0	1	1	1	0	1
18-47-19	NON ESBL	1	1	1	1	1	1	1	1	0	1	1	0	1	1	1	1	1	1	1	1	1	1	1	0	0	0	1	0	1	0	0	1	1	0	0	0	1	1	1	0	0	0	0	1	1	1	0	1
18-47-20	NON ESBL	1	1	1	1	0	1	1	1	1	1	1	1	1	1	1	1	1	1	1	1	1	1	1	0	0	0	1	1	0	0	0	1	1	0	0	0	1	1	1	0	0	0	0	0	1	1	0	1
18-47-21	NON ESBL	1	1	1	1	1	1	1	1	0	1	1	1	1	1	1	1	1	1	1	1	1	1	1	0	0	0	1	0	1	0	0	0	1	0	0	0	1	1	1	0	0	0	1	0	1	1	0	1
18-47-22	NON ESBL	1	1	1	1	0	1	1	1	0	1	1	1	1	1	1	1	1	1	1	1	1	1	1	0	0	0	1	1	0	0	0	1	1	0	0	0	1	1	1	0	0	0	0	0	1	1	0	1
18-47-23	NON ESBL	1	1	1	1	1	1	1	1	0	1	1	1	1	1	1	1	1	1	1	1	1	1	1	0	0	0	1	0	1	0	0	0	1	0	0	0	1	1	1	0	0	0	1	0	1	1	0	1
18-47-24	NON ESBL	1	1	1	1	1	1	1	1	0	1	1	1	1	1	1	1	1	1	1	1	1	1	1	0	0	0	1	0	1	0	0	0	1	0	0	0	1	1	1	0	0	0	1	0	1	1	0	1
18-47-25	NON ESBL	1	1	1	1	0	1	1	1	0	1	1	1	1	1	1	1	1	1	1	1	1	1	1	0	0	0	1	1	0	0	0	1	1	0	1	1	1	1	1	1	0	0	0	0	1	1	0	1
18-47-26	pAmpC	1	1	1	1	0	1	1	1	0	1	1	0	1	1	1	1	1	1	1	1	1	1	1	0	0	0	1	1	0	0	0	1	1	0	0	0	1	1	1	0	0	0	0	1	1	1	0	1
18-47-27	AmpC	1	1	1	1	0	1	1	1	0	1	1	1	1	1	1	1	1	1	1	1	1	1	1	0	0	0	1	0	1	0	0	1	1	0	0	0	1	1	1	0	0	0	0	0	1	1	0	1
18-47-28	pAmpC	1	1	1	1	1	1	1	1	0	0	1	1	1	1	1	1	1	1	1	1	1	1	1	0	0	0	1	0	1	0	0	1	1	0	0	0	1	1	1	0	0	0	0	0	1	1	0	1
18-47-29	pAmpC	1	1	1	1	1	1	1	1	0	0	1	1	1	1	1	1	1	1	1	1	1	1	1	0	0	0	1	0	1	0	0	1	1	0	0	0	1	1	1	0	0	0	0	0	1	1	0	1
18-47-30	AmpC	1	1	1	1	0	1	1	1	0	1	1	1	1	1	1	1	1	1	1	1	1	1	1	0	0	0	1	0	1	0	0	1	1	0	0	0	1	1	1	0	0	0	0	0	1	1	0	1
18-47-31	AmpC	1	1	1	1	0	1	1	1	0	1	1	1	1	1	1	1	1	1	1	1	1	1	1	0	0	0	1	0	1	0	0	1	1	0	0	0	1	1	1	0	0	0	0	0	1	1	0	1
18-47-32	pAmpC	1	1	1	1	1	1	1	1	0	0	1	1	1	1	1	1	1	1	1	1	1	1	1	0	0	0	1	0	1	0	0	1	1	0	0	0	1	1	1	0	0	0	0	0	1	1	0	1
18-47-33	pAmpC	1	1	1	1	0	1	1	1	0	1	1	0	1	1	1	1	1	1	1	1	1	1	1	0	0	0	1	1	0	0	0	1	1	0	0	0	1	1	1	0	0	0	0	1	1	1	0	1
18-47-34	pAmpC	1	1	1	1	0	1	1	1	0	1	1	1	1	1	1	1	1	1	1	1	1	1	1	0	0	0	1	0	1	0	0	1	1	0	1	1	1	1	1	1	0	0	0	0	1	1	0	1
18-47-35	pAmpC	1	1	1	1	0	1	1	1	0	1	1	1	1	1	1	1	1	1	1	1	1	1	1	0	0	0	1	0	1	1	0	0	1	0	0	0	1	1	1	0	0	0	1	0	1	1	0	1
18-47-36	NON ESBL	1	1	1	1	0	1	1	1	0	1	1	1	1	1	1	1	1	1	1	1	1	1	1	0	0	0	1	1	0	0	0	1	1	0	1	1	1	1	1	1	0	0	0	0	1	1	0	1
18-47-37	NON ESBL	1	1	1	1	1	1	1	1	0	1	1	1	1	1	1	1	1	1	1	1	1	1	1	0	0	0	1	0	1	0	0	0	1	0	0	0	1	1	1	0	0	0	1	0	1	1	0	1
18-47-38	NON ESBL	1	1	1	1	0	1	1	1	0	1	1	0	1	1	1	1	1	1	1	1	1	1	1	0	0	0	1	1	0	0	0	1	1	0	0	0	1	1	1	0	0	0	0	1	1	1	0	1
18-47-39	AmpC	1	1	1	1	0	1	1	1	0	1	1	1	1	1	1	1	1	1	1	1	1	1	1	0	0	0	1	0	1	0	0	1	1	0	0	0	1	1	1	0	0	0	0	0	1	1	0	1
18-47-40	AmpC	1	1	1	1	0	1	1	1	0	1	1	1	1	1	1	1	1	1	1	1	1	1	1	0	0	0	1	0	1	0	0	1	1	0	0	0	1	1	1	0	0	0	0	0	1	1	0	1
18-47-41	AmpC	1	1	1	1	0	1	1	1	0	1	1	1	1	1	1	1	1	1	1	1	1	1	1	0	0	0	1	0	1	0	0	1	1	0	0	0	1	1	1	0	0	0	0	0	1	1	0	1
18-47-42	NON ESBL	1	1	1	1	0	1	1	1	0	1	1	0	1	1	1	1	1	1	1	1	1	1	1	0	0	0	1	0	1	0	0	1	1	0	0	0	1	1	1	0	0	0	0	1	1	1	0	1
18-47-43	NON ESBL	1	1	1	1	0	1	1	1	0	1	1	0	1	1	1	1	1	1	1	1	1	1	1	0	0	0	1	0	1	0	0	1	1	0	0	0	1	1	1	0	0	0	0	1	1	1	0	1
18-47-44	NON ESBL	1	1	1	1	1	1	1	1	0	0	1	0	1	1	1	1	1	1	1	1	1	1	1	0	0	0	1	0	1	0	0	0	1	0	0	0	1	1	1	0	0	0	1	1	1	1	0	1
18-47-45	NON ESBL	1	1	1	1	1	1	1	1	0	1	1	1	1	1	1	1	1	1	1	1	1	1	1	0	0	0	1	0	1	0	0	1	1	0	1	1	1	1	1	1	0	0	0	0	1	1	0	1
18-47-46	NON ESBL	1	1	1	1	1	1	1	1	0	0	1	0	1	1	1	1	1	1	1	1	1	1	1	0	0	0	1	0	1	0	0	0	1	0	0	0	1	1	1	0	0	0	1	1	1	1	0	1
18-47-47	NON ESBL	1	1	1	1	0	1	1	1	0	1	1	0	1	1	1	1	1	1	1	1	1	1	1	0	0	0	1	0	1	0	0	1	1	0	1	1	1	1	1	1	0	0	0	0	1	1	0	1
18-47-48	NON ESBL	1	1	1	1	0	1	1	1	0	1	1	0	1	1	1	1	1	1	1	1	1	1	1	0	0	0	1	0	1	0	0	1	1	0	1	1	1	1	1	1	0	0	0	0	1	1	0	1
18-47-49	NON ESBL	1	1	1	1	0	1	1	1	0	1	1	0	1	1	1	1	1	1	1	1	1	1	1	0	0	0	1	0	1	0	0	1	1	0	0	0	1	1	1	0	0	0	0	1	1	1	0	1
18-47-50	NON ESBL	1	1	1	1	0	1	1	1	0	1	1	1	1	1	1	1	1	1	1	1	1	1	1	0	0	0	1	1	0	0	0	1	1	0	0	0	1	1	1	0	0	0	0	0	1	1	0	1
18-47-51	NON ESBL	1	1	1	1	1	1	1	1	0	0	1	1	1	1	1	1	1	1	1	1	1	1	1	0	0	0	1	0	1	0	0	1	1	0	0	0	1	1	1	0	0	0	0	0	1	1	0	1
18-47-52	ESBL	1	1	1	1	1	1	1	1	0	1	1	1	1	1	1	1	1	1	1	1	1	1	1	0	0	0	1	0	1	0	0	1	1	0	0	0	1	1	1	0	0	0	0	0	1	1	0	1
18-47-53	ESBL	1	1	1	1	1	1	1	1	0	1	1	1	1	1	1	1	1	1	1	1	1	1	1	0	0	0	1	0	1	0	0	1	1	0	0	0	1	1	1	0	0	0	0	0	1	1	0	1
18-47-54	ESBL	1	1	1	1	1	1	1	1	0	1	1	1	1	1	1	1	1	1	1	1	1	1	1	0	0	0	1	0	1	0	0	1	1	0	0	0	1	1	1	0	0	0	0	0	1	1	0	1
18-47-55	ESBL	1	1	1	1	1	1	1	1	0	1	1	1	1	1	1	1	1	1	1	1	1	1	1	0	0	0	1	0	1	0	0	1	1	0	0	0	1	1	1	0	0	0	0	0	1	1	0	1
18-47-56	ESBL	1	1	1	1	1	1	1	1	0	1	1	1	1	1	1	1	1	1	1	1	1	1	1	0	0	0	1	0	1	0	0	1	1	0	0	0	1	1	1	0	0	0	0	0	1	1	0	1
18-47-57	NON ESBL	1	1	1	1	0	1	1	1	0	1	1	0	1	1	1	1	1	1	1	1	1	1	1	1	1	0	1	1	0	0	0	1	1	0	0	0	1	1	1	0	0	0	0	1	1	1	0	1
18-47-58	NON ESBL	1	1	1	1	0	1	1	1	0	1	1	1	1	1	1	1	1	1	1	1	1	1	1	0	0	0	1	1	0	0	0	1	1	0	0	0	1	1	1	0	0	0	0	0	1	1	0	1
18-47-59	NON ESBL	1	1	1	1	0	1	1	1	1	1	1	1	1	1	1	1	1	1	1	1	1	1	1	0	0	0	1	0	1	0	0	1	1	0	0	0	1	1	1	0	0	0	0	0	1	1	0	1
18-47-60	NON ESBL	1	1	1	1	0	1	1	1	1	1	1	1	1	1	1	1	1	1	1	1	1	1	1	0	0	0	1	0	1	0	0	1	1	0	0	0	1	1	1	0	0	0	0	0	1	1	0	1
18-47-61	NON ESBL	1	1	1	1	0	1	1	1	1	1	1	1	1	1	1	1	1	1	1	1	1	1	1	0	0	0	1	0	1	0	0	1	1	0	0	0	1	1	1	0	0	0	0	0	1	1	0	1
18-47-62	NON ESBL	1	1	1	1	0	1	1	1	0	1	1	0	1	1	1	1	1	1	1	1	1	1	1	0	0	0	1	0	1	0	0	1	1	0	0	0	1	1	1	0	0	0	0	0	1	1	0	1
18-47-63	NON ESBL	1	1	1	1	0	1	1	1	0	1	1	1	1	1	1	1	1	1	1	1	1	1	1	0	0	0	1	0	1	1	0	0	1	0	0	0	1	1	1	0	0	0	1	0	1	1	0	1
18-47-64	NON ESBL	1	1	1	1	0	1	1	1	0	1	1	1	1	1	1	1	1	1	1	1	1	1	1	0	0	0	1	0	1	1	0	0	1	0	0	0	1	1	1	0	0	0	1	0	1	1	0	1
18-47-65	NON ESBL	1	1	1	1	0	1	1	1	0	1	1	0	1	1	1	1	1	1	1	1	1	1	1	0	0	0	1	1	0	0	0	1	1	0	0	0	1	1	1	0	0	0	0	1	1	1	0	1
18-47-66	NON ESBL	1	1	1	1	0	1	1	1	0	1	1	1	1	1	1	1	1	1	1	1	1	1	1	0	0	1	1	1	0	0	0	1	1	1	0	0	1	1	1	0	0	0	0	1	1	1	0	1
18-47-67	NON ESBL	1	1	1	1	0	1	1	1	0	1	1	0	1	1	1	1	1	1	1	1	1	1	1	0	0	0	1	1	0	0	0	1	1	0	0	0	1	1	1	0	0	0	0	1	1	1	0	1
18-47-68	NON ESBL	1	1	1	1	1	1	1	1	0	0	1	1	1	1	1	1	1	1	1	1	1	1	1	0	0	0	1	0	1	0	0	1	1	0	1	1	1	1	1	1	0	0	0	0	1	1	0	1
18-47-69	NON ESBL	1	1	1	1	0	1	1	1	0	1	1	1	1	1	1	1	1	1	1	1	1	1	1	0	0	0	1	1	0	0	0	1	1	0	0	0	1	1	1	0	0	0	0	0	1	1	0	1
18-47-70	NON ESBL	1	1	1	1	0	1	1	1	0	1	1	0	1	1	1	1	1	1	1	1	1	1	1	0	0	0	1	1	0	0	0	1	1	0	0	0	1	1	1	0	0	0	0	1	1	1	0	1
18-47-71	NON ESBL	1	1	1	1	1	1	1	1	0	0	1	0	1	1	1	1	1	1	1	1	1	1	1	0	0	0	1	0	1	0	0	0	1	0	0	0	1	1	1	0	0	0	1	1	1	1	0	1
18-47-72	NON ESBL	1	1	1	1	1	1	1	1	0	0	1	0	1	1	1	1	1	1	1	1	1	1	1	0	0	0	1	0	1	0	0	0	1	0	0	0	1	1	1	0	0	0	1	1	1	1	0	1
18-47-73	NON ESBL	1	1	1	1	1	1	1	1	0	0	1	0	1	1	1	1	1	1	1	1	1	1	1	0	0	0	1	0	1	0	0	0	1	0	0	0	1	1	1	0	0	0	1	1	1	1	0	1
18-47-74	NON ESBL	1	1	1	1	0	1	1	1	0	1	1	0	1	1	1	1	1	1	1	1	1	1	1	0	0	0	1	1	0	0	0	1	1	0	0	0	1	1	1	0	0	0	0	1	1	1	0	1
18-47-75	ESBL	1	1	1	1	1	1	1	1	0	0	1	1	1	1	1	1	1	1	1	1	1	1	1	0	0	0	1	0	1	0	0	1	1	0	0	0	1	1	1	0	0	0	0	0	1	1	0	1
18-47-76	ESBL	1	1	1	1	1	1	1	1	0	0	1	1	1	1	1	1	1	1	1	1	1	1	1	0	0	0	1	0	1	0	0	1	1	0	0	0	1	1	1	0	0	0	0	0	1	1	0	1
18-47-77	ESBL	1	1	1	1	1	1	1	1	0	0	1	1	1	1	1	1	1	1	1	1	1	1	1	0	0	0	1	0	1	0	0	1	1	0	0	0	1	1	1	0	0	0	0	0	1	1	0	1
18-47-78	NON ESBL	1	1	1	1	0	1	1	1	0	1	1	1	1	1	1	1	1	1	1	1	1	1	1	0	0	0	1	1	0	0	0	1	1	0	0	0	1	1	1	0	0	0	0	0	1	1	0	1
18-47-79	NON ESBL	1	1	1	1	0	1	1	1	0	1	1	1	1	1	1	1	1	1	1	1	1	1	1	0	0	0	1	0	1	0	0	1	1	0	1	1	1	1	1	1	0	0	0	0	1	1	0	1
18-47-80	NON ESBL	1	1	1	1	0	1	1	1	0	1	1	1	1	1	1	1	1	1	1	1	1	1	1	0	0	0	1	1	0	0	0	1	1	0	0	0	1	1	1	0	0	0	0	0	1	1	0	1
18-47-81	NON ESBL	1	1	1	1	0	1	1	1	0	1	1	1	1	1	1	1	1	1	1	1	1	1	1	0	0	0	1	1	0	0	0	1	1	0	0	0	1	1	1	0	0	0	0	0	1	1	0	1
18-47-82	NON ESBL	1	1	1	1	0	1	1	1	0	1	1	1	1	1	1	1	1	1	1	1	1	1	1	0	0	0	1	1	0	0	0	1	1	0	0	0	1	1	1	0	0	0	0	0	1	1	0	1
18-47-83	NON ESBL	1	1	1	1	0	1	1	1	0	1	1	0	1	1	1	1	1	1	1	1	1	1	1	0	0	0	1	1	0	0	0	1	1	0	1	1	1	1	1	1	1	0	0	0	1	1	1	1
18-47-84	NON ESBL	1	1	1	1	0	1	1	1	0	1	1	1	1	1	1	1	1	1	1	1	1	1	1	0	0	0	1	1	0	0	0	1	1	0	0	0	1	1	1	0	0	0	0	0	1	1	0	1
18-47-85	NON ESBL	1	1	1	1	0	1	1	1	0	1	1	1	1	1	1	1	1	1	1	1	1	1	1	0	0	0	1	1	0	0	0	1	1	0	1	1	1	1	1	1	0	0	0	0	1	1	0	1
18-47-86	NON ESBL	1	1	1	1	0	1	1	1	0	1	1	0	1	1	1	1	1	1	1	1	1	1	1	0	0	0	1	0	1	0	0	1	1	0	0	0	1	1	1	0	0	0	0	0	1	1	0	1
18-47-87	NON ESBL	1	1	1	1	0	1	1	1	0	1	1	1	1	1	1	1	1	1	1	1	1	1	1	0	0	0	1	0	1	0	0	1	1	0	1	1	1	1	1	1	0	0	0	0	1	1	0	1
18-47-88	NON ESBL	1	1	1	1	0	1	1	1	0	1	1	1	1	1	1	1	1	1	1	1	1	1	1	0	0	0	1	1	0	0	0	1	1	0	1	1	1	1	1	1	0	0	0	0	1	1	0	1
18-47-89	NON ESBL	1	1	1	1	0	1	1	1	0	1	1	0	1	1	1	1	1	1	1	1	1	1	1	0	0	0	1	1	0	0	0	1	1	0	1	1	1	1	1	1	1	0	0	0	1	1	1	1
18-47-90	NON ESBL	1	1	1	1	0	1	1	1	0	1	1	0	1	1	1	1	1	1	1	1	1	1	1	0	0	0	1	1	0	0	0	1	1	0	1	1	1	1	1	1	1	0	0	0	1	1	0	1
18-47-91	NON ESBL	1	1	1	1	0	1	1	1	0	1	1	1	1	1	1	1	1	1	1	1	1	1	1	0	0	0	1	0	1	0	0	1	1	0	1	1	1	1	1	1	0	0	0	0	1	1	0	1
18-47-92	NON ESBL	1	1	1	1	0	1	1	1	0	1	1	1	1	1	1	1	1	1	1	1	1	1	1	0	0	0	1	0	1	0	0	1	1	0	1	1	1	1	1	1	0	0	0	0	1	1	0	1
18-47-93	NON ESBL	1	1	1	1	0	1	1	1	0	1	1	1	1	1	1	1	1	1	1	1	1	1	1	0	0	0	1	1	0	0	0	1	1	0	0	0	1	1	1	0	0	0	0	0	1	1	0	1
18-47-94	NON ESBL	1	1	1	1	0	1	1	1	0	1	1	0	1	1	1	1	1	1	1	1	1	1	1	0	0	0	1	0	1	0	0	1	1	0	0	0	1	1	1	0	0	0	0	0	1	1	0	1
18-47-95	NON ESBL	1	1	1	1	0	1	1	1	0	1	1	1	1	1	1	1	1	1	1	1	1	1	1	0	0	0	1	0	1	0	0	1	1	0	0	0	1	1	1	0	0	0	0	0	1	1	0	1
18-47-96	NON ESBL	1	1	1	1	0	1	1	1	0	1	1	1	1	1	1	1	1	1	1	1	1	1	1	0	0	0	1	0	1	0	0	1	1	0	0	0	1	1	1	0	0	0	0	0	1	1	0	1
18-47-97	NON ESBL	1	1	1	1	0	1	1	1	0	1	1	1	1	1	1	1	1	1	1	1	1	1	1	0	0	0	1	0	1	0	0	1	1	0	0	0	1	1	1	0	0	0	0	0	1	1	0	1
18-47-98	NON ESBL	1	1	1	1	0	1	1	1	0	1	1	0	1	1	1	1	1	1	1	1	1	1	1	0	0	0	1	1	0	0	0	1	1	0	0	0	1	1	1	0	0	0	0	1	1	1	0	1
18-47-99	NON ESBL	1	1	1	1	0	1	1	1	0	1	1	1	1	1	1	1	1	1	1	1	1	1	1	0	0	0	1	0	1	0	0	1	1	0	0	0	1	1	1	0	0	0	0	0	1	1	0	1
[truncated: 203 more columns]

## Sheet: List annotated Proteins
Supplemental Table S3. Annotated determinants conferring biocide tolerance
Code	Gene	Protein	Species	Sum NON ESBL-/AmpC producers	Sum ESBL-/AmpC-producer	Total
A0A1Z2RUL8|A0A1Z2RUL8_9BACT	galE	UDP-glucose 4-epimerase	uncultured bacterium GN=galE PE=4 SV=1	64	29	93
A3M732|A3M732_ACIBT	adeL	Transcriptional regulator LysR family	Acinetobacter baumannii (strain ATCC 17978 / NCDC KC 755) GN=A1S_2303 PE=4 SV=2	64	29	93
A7VN01|A7VN01_SERMA	smdA	Multidrug efflux pump SmdA	Serratia marcescens GN=smdA PE=3 SV=1	64	29	93
A7VN02|A7VN02_SERMA	smdB	Multidrug efflux pump SmdB	Serratia marcescens GN=smdB PE=3 SV=1	64	29	93
A8CY69|A8CY69_KLEPN	eefA	EefA	Klebsiella pneumoniae GN=eefA PE=4 SV=1	15	19	34
B0FSM1|B0FSM1_9BACI	G2alt	7-cyano-7-deazaguanine synthase	Anoxybacillus gonensis GN=queC PE=3 SV=1	64	29	93
B2FIC8|B2FIC8_STRMK	emrCsm	Putative outer membrane multidrug efflux protein	Stenotrophomonas maltophilia (strain K279a) GN=Smlt1528 PE=4 SV=1	64	29	93
B2FID0|B2FID0_STRMK	emrBsm	Putative multidrug resistance protein B	Stenotrophomonas maltophilia (strain K279a) GN=emrB PE=4 SV=1	64	29	93
B4RN86|B4RN86_NEIG2	mtrE	MtrE	Neisseria gonorrhoeae (strain NCCP11945) GN=NGK_1596 PE=4 SV=1	4	0	4
B4RN92|B4RN92_NEIG2	mtrF	Antibiotic resistance efflux pump component	Neisseria gonorrhoeae (strain NCCP11945) GN=NGK_1602 PE=4 SV=1	57	15	72
B5L348|B5L348_9PSED	ruvB	Malic enzyme family protein (Fragment)	Pseudomonas corrugata PE=3 SV=1	64	29	93
B5LWZ8|B5LWZ8_CAMJU	arsP	ArsP	Campylobacter jejuni GN=arsP PE=4 SV=1	39	27	66
B7FB00|B7FB00_9MICO	arsT	Thioredoxin reductase	Microbacterium sp. A33 GN=arsT PE=3 SV=1	64	29	93
C4WZK5|C4WZK5_KLEPN	cpxA	Sensor protein of stress-related two-component regulatory system	Klebsiella pneumoniae subsp. pneumoniae NTUH-K2044 GN=cpxA PE=4 SV=1	64	29	93
C4WZK6|C4WZK6_KLEPN	cpxR	Response regulator of stress-related two-component regulatory system	Klebsiella pneumoniae subsp. pneumoniae NTUH-K2044 GN=cpxR PE=4 SV=1	64	29	93
C4WZN6|C4WZN6_KLEPN	oxyRkp	Activator of hydrogen peroxide-inducible genes	Klebsiella pneumoniae subsp. pneumoniae NTUH-K2044 GN=oxyR PE=4 SV=1	64	29	93
C4X6T5|C4X6T5_KLEPN	phoR	Sensor kinase in two-component regulatory system with PhoP	Klebsiella pneumoniae subsp. pneumoniae NTUH-K2044 GN=phoQ PE=4 SV=1	64	29	93
C4X6T6|C4X6T6_KLEPN	phoB	Response regulator in two-component regulatory system with PhoQ	Klebsiella pneumoniae subsp. pneumoniae NTUH-K2044 GN=phoP PE=4 SV=1	64	29	93
C4XBC3|C4XBC3_KLEPN	kpnO	Outer membrane porin protein C	Klebsiella pneumoniae subsp. pneumoniae NTUH-K2044 GN=ompC PE=3 SV=1	64	29	93
D0ZNE3|D0ZNE3_SALT1	baeR	DNA-binding transcriptional regulator BaeR	Salmonella typhimurium (strain 14028s / SGSC 2262) GN=baeR PE=4 SV=1	64	29	93
D0ZXP9|YDDG_SALT1	yddg/emrE	Methyl viologen resistance protein YddG	Salmonella typhimurium (strain 14028s / SGSC 2262) GN=yddG PE=1 SV=1	64	29	93
D5AQ60|D5AQ60_RHOCB	perO	Divalent ion symporter	Rhodobacter capsulatus (strain ATCC BAA-309 / NBRC 16581 / SB1003) GN=RCAP_rcc00882 PE=4 SV=1	64	29	93
D5CJ69|D5CJ69_ENTCC	emmdR	MATE efflux family protein	Enterobacter cloacae subsp. cloacae (strain ATCC 13047 / DSM 30054 / NBRC 13535 / NCDC 279-56) GN=ECL_03329 PE=4 SV=1	64	29	93
D5CKG5|D5CKG5_ENTCC	ncrC	Nickel-resistant membrane protein-like protein NcrC	Enterobacter cloacae subsp. cloacae (strain ATCC 13047 / DSM 30054 / NBRC 13535 / NCDC 279-56) GN=ECL_A111 PE=4 SV=1	3	0	3
E8PS81|E8PS81_YERPE	arsH	Arsenic resistance protein ArsH	Yersinia pestis Java 9 GN=arsH PE=4 SV=1	3	0	3
O07302|O07302_9PSED	merG	Mercuric resistance protein	Pseudomonas sp. K-62 GN=merG PE=4 SV=2	1	0	1
O07841|O07841_RH	trgB	OSH	Tellurite resistance protein	64	29	93
O29777|COPA_ARCFU	copA	Probable copper-exporting P-type ATPase A	Archaeoglobus fulgidus (strain ATCC 49558 / VC-16 / DSM 4304 / JCM 9628 / NBRC 100126) GN=copA PE=1 SV=1	28	2	30
O32220|COPA_BACSU	copA	Copper-exporting P-type ATPase A	Bacillus subtilis (strain 168) GN=copA PE=1 SV=2	36	27	63
O50593|ARSA_ACIMA	arsA	Arsenical pump-driving ATPase	Acidiphilium multivorum (strain DSM 11245 / JCM 8867 / AIU301) GN=arsA PE=3 SV=1	2	1	3
O50595|ARSC_ACIMA	arsC	Arsenate reductase	Acidiphilium multivorum (strain DSM 11245 / JCM 8867 / AIU301) GN=arsC PE=3 SV=1	52	28	80
O53166|O53166_MYCTU	acn	Aconitate hydratase	Mycobacterium tuberculosis H37Rv GN=RVBD_1475c PE=4 SV=1	64	29	93
O66016|O66016_PSEST	merP	MerP	Pseudomonas stutzeri GN=merP PE=4 SV=1	1	0	1
O66017|O66017_PSEST	merA	MerA	Pseudomonas stutzeri GN=merA PE=4 SV=1	15	1	16
O66048|O66048_PSEST	merC	MerC	Pseudomonas stutzeri GN=merC PE=4 SV=1	15	1	16
P00448|SODM_ECOLI	sodA	Superoxide dismutase [Mn]	Escherichia coli (strain K12) GN=sodA PE=1 SV=2	64	29	93
P02930|TOLC_ECOLI	tolC	Outer membrane protein TolC	Escherichia coli (strain K12) GN=tolC PE=1 SV=3	64	29	93
P07654|PSTA_ECOLI	pstA	Phosphate transport system permease protein PstA	Escherichia coli (strain K12) GN=pstA PE=1 SV=1	64	29	93
P08654|MERD_SERMA	merD	HTH-type transcriptional regulator MerD	Serratia marcescens GN=merD PE=4 SV=1	15	1	16
P08690|ARSA1_ECOLX	arsA	Arsenical pump-driving ATPase	Escherichia coli GN=arsA PE=1 SV=1	3	0	3
P08692|ARSC1_ECOLX	arsC	Arsenate reductase	Escherichia coli GN=arsC PE=1 SV=1	12	1	13
P09162|YJAA_ECOLI	yjaA	Uncharacterized protein YjaA	Escherichia coli (strain K12) GN=yjaA PE=4 SV=1	18	2	20
P09833|MODC_ECOLI	modC	Molybdenum import ATP-binding protein ModC	Escherichia coli (strain K12) GN=modC PE=3 SV=4	64	29	93
P0A0E5|MERA_STAAU	merA	Mercuric reductase	Staphylococcus aureus GN=merA PE=3 SV=1	64	29	93
P0A0J7|NORA_STAAU	norA	Quinolone resistance protein NorA	Staphylococcus aureus GN=norA PE=3 SV=1	2	0	2
P0A2L3|CORC_SALTY	corC	Magnesium and cobalt efflux protein CorC	Salmonella typhimurium (strain LT2 / SGSC1412 / ATCC 700720) GN=corC PE=1 SV=1	64	29	93
P0A2R8|CORA_SALTY	corA	Magnesium transport protein CorA	Salmonella typhimurium (strain LT2 / SGSC1412 / ATCC 700720) GN=corA PE=1 SV=1	0	1	1
P0A6M2|DSBB_ECOLI	dsbB	Disulfide bond formation protein B	Escherichia coli (strain K12) GN=dsbB PE=1 SV=1	64	29	93
P0A6Z6|NIKR_ECOLI	nikR	Nickel-responsive regulator	Escherichia coli (strain K12) GN=nikR PE=1 SV=1	64	29	93
P0A769|MNTH_ECOLI	mntH/yfeP	Divalent metal cation transporter MntH	Escherichia coli (strain K12) GN=mntH PE=1 SV=1	64	29	93
P0A8H3|ZUPT_ECOLI	zupT/ygiE	Zinc transporter ZupT	Escherichia coli (strain K12) GN=zupT PE=1 SV=1	64	29	93
P0A9E2|SOXS_ECOLI	soxS	Regulatory protein SoxS	Escherichia coli (strain K12) GN=soxS PE=1 SV=2	64	29	93
P0A9F1|MNTR_ECOLI	mntR	Transcriptional regulator MntR	Escherichia coli (strain K12) GN=mntR PE=1 SV=1	64	29	93
P0A9G4|CUER_ECOLI	cueR/ybbI	HTH-type transcriptional regulator CueR	Escherichia coli (strain K12) GN=cueR PE=1 SV=1	64	29	93
P0A9G8|MODE_ECOLI	modE	Transcriptional regulator ModE	Escherichia coli (strain K12) GN=modE PE=1 SV=1	64	29	93
P0A9X1|ZNUC_ECOLI	znuC/yebM	Zinc import ATP-binding protein ZnuC	Escherichia coli (strain K12) GN=znuC PE=1 SV=1	64	29	93
P0AAH0|PSTB_ECOLI	pstB	Phosphate import ATP-binding protein PstB	Escherichia coli (strain K12) GN=pstB PE=1 SV=2	64	29	93
P0AB40|BHSA_ECOLI	bhsA/ycfR/comC	Multiple stress resistance protein BhsA	Escherichia coli (strain K12) GN=bhsA PE=1 SV=1	64	29	93
P0AB49|YCHH_ECOLI	ychH	Uncharacterized protein YchH	Escherichia coli (strain K12) GN=ychH PE=4 SV=1	64	29	93
P0ABB8|ATMA_ECOLI	mgtA	Magnesium-transporting ATPase, P-type 1	Escherichia coli (strain K12) GN=mgtA PE=1 SV=1	64	29	93
P0ABI4|CORA_ECOLI	corA	Magnesium transport protein CorA	Escherichia coli (strain K12) GN=corA PE=1 SV=1	62	29	91
P0AC51|ZUR_ECOLI	zur/yjbK	Zinc uptake regulation protein	Escherichia coli (strain K12) GN=zur PE=1 SV=1	64	29	93
P0ACH5|MARA_ECOLI	marA	Multiple antibiotic resistance protein MarA	Escherichia coli (strain K12) GN=marA PE=1 SV=2	64	29	93
P0ACI0|ROB_ECOLI	robA	Right origin-binding protein	Escherichia coli (strain K12) GN=rob PE=1 SV=1	64	29	93
P0ACR9|MPRA_ECOLI	emrR	Transcriptional repressor MprA	Escherichia coli (strain K12) GN=mprA PE=2 SV=1	64	29	93
P0ACS2|SOXR_ECOLI	soxR	Redox-sensitive transcriptional activator SoxR	Escherichia coli (strain K12) GN=soxR PE=1 SV=1	64	29	93
P0ACS5|ZNTR_ECOLI	zntR/yhdM	HTH-type transcriptional regulator ZntR	Escherichia coli (strain K12) GN=zntR PE=1 SV=1	64	28	92
P0ACS9|ACRR_ECOLI	acrR/ybaH	HTH-type transcriptional regulator AcrR	Escherichia coli (strain K12) GN=acrR PE=1 SV=1	64	29	93
P0ACZ4|EVGA_ECOLI	evgA	Positive transcription regulator EvgA	Escherichia coli (strain K12) GN=evgA PE=1 SV=1	64	29	93
P0ACZ8|CUSR_ECOLI	cusR/ylcA	Transcriptional regulatory protein CusR	Escherichia coli (strain K12) GN=cusR PE=1 SV=1	64	29	93
P0ADU5|YGIW_ECOLI	ygiW	Protein YgiW	Escherichia coli (strain K12) GN=ygiW PE=1 SV=1	64	29	93
P0AE06|ACRA_ECOLI	acrA	Multidrug efflux pump subunit AcrA	Escherichia coli (strain K12) GN=acrA PE=1 SV=1	64	29	93
P0AEG4|DSBA_ECOLI	dsbA	Thiol:disulfide interchange protein DsbA	Escherichia coli (strain K12) GN=dsbA PE=1 SV=1	62	27	89
P0AEG6|DSBC_ECOLI	dsbC	Thiol:disulfide interchange protein DsbC	Escherichia coli (strain K12) GN=dsbC PE=1 SV=1	64	29	93
P0AEJ0|EMRB_ECOLI	emrB	Multidrug resistance protein B	Escherichia coli (strain K12) GN=emrB PE=1 SV=1	64	29	93
P0AEK4|FABI_ECOLI	fabI	Enoyl-[acyl-carrier-protein] reductase [NADH] FabI	Escherichia coli (strain K12) GN=fabI PE=1 SV=2	64	29	93
P0AER0|GLPF_ECOLI	glpF	Glycerol uptake facilitator protein	Escherichia coli (strain K12) GN=glpF PE=1 SV=1	64	29	93
P0AES9|HDEA_ECOLI	hdeA/yhiB	Acid stress chaperone HdeA	Escherichia coli (strain K12) GN=hdeA PE=1 SV=1	64	29	93
P0AET2|HDEB_ECOLI	hdeB/yhiC	Acid stress chaperone HdeB	Escherichia coli (strain K12) GN=hdeB PE=1 SV=1	64	29	93
P0AEY8|MDFA_ECOLI	mdfA/cmr	Multidrug transporter MdfA	Escherichia coli (strain K12) GN=mdfA PE=1 SV=1	64	29	93
P0AF01|MODB_ECOLI	modB	Molybdenum transport system permease protein ModB	Escherichia coli (strain K12) GN=modB PE=1 SV=1	64	29	93
P0AFA9|NIKC_ECOLI	nikC	Nickel transport system permease protein NikC	Escherichia coli (strain K12) GN=nikC PE=1 SV=1	64	29	93
P0AFJ7|PITA_ECOLI	pitA	Low-affinity inorganic phosphate transporter 1	Escherichia coli (strain K12) GN=pitA PE=1 SV=1	64	29	93
P0AG82|PSTS_ECOLI	pstS	Phosphate-binding protein PstS	Escherichia coli (strain K12) GN=pstS PE=1 SV=1	64	29	93
P0AGD3|SODF_ECOLI	sodB	Superoxide dismutase [Fe]	Escherichia coli (strain K12) GN=sodB PE=1 SV=2	64	29	93
P0AGE6|YIEF_ECOLI	yieF	Uncharacterized protein YieF	Escherichia coli (strain K12) GN=yieF PE=1 SV=1	64	29	93
P0AGH8|PSTC_ECOLI	pstC	Phosphate transport system permease protein PstC	Escherichia coli (strain K12) GN=pstC PE=1 SV=1	64	29	93
P0C054|IBPA_ECOLI	ibpA	Small heat shock protein IbpA	Escherichia coli (strain K12) GN=ibpA PE=1 SV=1	64	29	93
P0C058|IBPB_ECOLI	ibpB	Small heat shock protein IbpB	Escherichia coli (strain K12) GN=ibpB PE=1 SV=1	64	29	93
P0C071|MEPC_PSEPU	mepC	Multidrug/solvent efflux pump outer membrane protein MepC	Pseudomonas putida GN=mepC PE=1 SV=1	10	19	29
P13113|MERP_SERMA	merP	Mercuric transport protein periplasmic component	Serratia marcescens GN=merP PE=1 SV=1	15	1	16
P13254|MEGL_PSEPU	mdeA	Methionine gamma-lyase	Pseudomonas putida GN=mdeA PE=1 SV=2	64	29	93
P14375|ZRAR_ECOLI	zraR/hydH	Transcriptional regulatory protein ZraR	Escherichia coli (strain K12) GN=zraR PE=1 SV=2	64	29	93
P14377|ZRAS_ECOLI	zraS/hydG	Sensor protein ZraS	Escherichia coli (strain K12) GN=zraS PE=1 SV=2	64	29	93
P15029|FECD_ECOLI	fecD	Fe(3+) dicitrate transport system permease protein FecD	Escherichia coli (strain K12) GN=fecD PE=1 SV=2	64	29	93
P15031|FECE_ECOLI	fecE	Fe(3+) dicitrate transport ATP-binding protein FecE	Escherichia coli (strain K12) GN=fecE PE=3 SV=1	64	29	93
P16171|MERA_BACCE	merA	Mercuric reductase	Bacillus cereus GN=merA PE=1 SV=1	59	28	87
P16528|ICLR_ECOLI	iclR	Acetate operon repressor	Escherichia coli (strain K12) GN=iclR PE=1 SV=1	64	29	93
P17117|NFSA_ECOLI	nfsA	Oxygen-insensitive NADPH nitroreductase	Escherichia coli (strain K12) GN=nfsA PE=1 SV=2	60	29	89
P18778|TERA_ALCSP	terA	Tellurium resistance protein TerA	Alcaligenes sp. GN=terA PE=4 SV=1	6	0	6
P18779|TERB_ALCSP	terB	Tellurium resistance protein TerB	Alcaligenes sp. GN=terB PE=4 SV=1	6	0	6
P18780|TERC_ALCSP	terC	Tellurium resistance protein TerC	Alcaligenes sp. GN=terC PE=3 SV=1	64	29	93
P18781|TERD_ALCSP	terD	Tellurium resistance protein TerD	Alcaligenes sp. GN=terD PE=3 SV=1	6	0	6
P18782|TERE_ALCSP	terE	Tellurium resistance protein TerE	Alcaligenes sp. GN=terE PE=3 SV=1	6	0	6
P23895|EMRE_ECOLI	emrE/mvrC	Multidrug transporter EmrE	Escherichia coli (strain K12) GN=emrE PE=1 SV=1	52	27	79
P23930|LNT_ECOLI	cutE/lnt	Apolipoprotein N-acyltransferase	Escherichia coli (strain K12) GN=lnt PE=1 SV=1	64	29	93
P24177|ACRD_ECOLI	acrD/yffA	Probable aminoglycoside efflux pump	Escherichia coli (strain K12) GN=acrD PE=3 SV=3	64	29	93
P24180|ACRE_ECOLI	acrE/envC	Acriflavine resistance protein E	Escherichia coli (strain K12) GN=acrE PE=2 SV=2	63	29	92
P24181|ACRF_ECOLI	acrF/envD	Acriflavine resistance protein F	Escherichia coli (strain K12) GN=acrF PE=2 SV=2	63	29	92
P25396|TEHA_ECOLI	tehA	Tellurite resistance protein TehA	Escherichia coli (strain K12) GN=tehA PE=1 SV=1	64	29	93
P25397|TEHB_ECOLI	tehB	Tellurite methyltransferase	Escherichia coli (strain K12) GN=tehB PE=1 SV=1	64	29	93
P25744|MDTG_ECOLI	mdtG/yceE	Multidrug resistance protein MdtG	Escherichia coli (strain K12) GN=mdtG PE=3 SV=1	64	29	93
P27245|MARR_ECOLI	marR	Multiple antibiotic resistance protein MarR	Escherichia coli (strain K12) GN=marR PE=1 SV=2	64	29	93
P27303|EMRA_ECOLI	emrA	Multidrug resistance protein A	Escherichia coli (strain K12) GN=emrA PE=3 SV=2	64	29	93
P28246|BCR_ECOLI	bcr	Bicyclomycin resistance protein	Escherichia coli (strain K12) GN=bcr PE=1 SV=4	64	29	93
P30847|BAES_ECOLI	baeS	Signal transduction histidine-protein kinase BaeS	Escherichia coli (strain K12) GN=baeS PE=1 SV=2	64	29	93
P31130|YDEI_ECOLI	ydeI	Uncharacterized protein YdeI	Escherichia coli (strain K12) GN=ydeI PE=4 SV=1	59	29	88
P31224|ACRB_ECOLI	acrB	Multidrug efflux pump subunit AcrB	Escherichia coli (strain K12) GN=acrB PE=1 SV=1	64	29	93
P31442|EMRD_ECOLI	emrD	Multidrug resistance protein D	Escherichia coli (strain K12) GN=emrD PE=1 SV=2	64	29	93
P31554|LPTD_ECOLI	ostA/lptD	LPS-assembly protein LptD	Escherichia coli (strain K12) GN=lptD PE=1 SV=2	64	29	93
P32705|ACTP_ECOLI	actP/yjcG	Cation/acetate symporter ActP	Escherichia coli (strain K12) GN=actP PE=1 SV=1	64	29	93
P32716|MDTN_ECOLI	mdtN/yjcR	Multidrug resistance protein MdtN	Escherichia coli (strain K12) GN=mdtN PE=2 SV=1	64	29	93
P33590|NIKA_ECOLI	nikA	Nickel-binding periplasmic protein	Escherichia coli (strain K12) GN=nikA PE=1 SV=1	64	29	93
P33591|NIKB_ECOLI	nikB	Nickel transport system permease protein NikB	Escherichia coli (strain K12) GN=nikB PE=1 SV=2	64	29	93
P33593|NIKD_ECOLI	nikD	Nickel import ATP-binding protein NikD	Escherichia coli (strain K12) GN=nikD PE=3 SV=2	64	29	93
P33594|NIKE_ECOLI	nikE	Nickel import ATP-binding protein NikE	Escherichia coli (strain K12) GN=nikE PE=3 SV=2	64	29	93
P35540|RP	rpoS	OS_SHIFL	RNA polymerase sigma factor RpoS	64	29	93
P36560|ASR_ECOLI	asr	Acid shock protein	Escherichia coli (strain K12) GN=asr PE=1 SV=3	64	29	93
P36649|CUEO_ECOLI	cueO	Blue copper oxidase CueO	Escherichia coli (strain K12) GN=cueO PE=1 SV=2	64	29	93
P37309|ARSR_ECOLI	arsR	Arsenical resistance operon repressor	Escherichia coli (strain K12) GN=arsR PE=3 SV=1	57	29	86
P37329|MODA_ECOLI	modA	Molybdate-binding periplasmic protein	Escherichia coli (strain K12) GN=modA PE=1 SV=1	64	29	93
P37340|MDTK_ECOLI	mdtK/ydhE	Multidrug resistance protein MdtK	Escherichia coli (strain K12) GN=mdtK PE=1 SV=2	64	29	93
P37592|OMPD_SALTY	opmD/nmpC	Outer membrane porin protein OmpD	Salmonella typhimurium (strain LT2 / SGSC1412 / ATCC 700720) GN=ompD PE=1 SV=2	64	29	93
P37617|ATZN_ECOLI	zntA/yhhO	Lead, cadmium, zinc and mercury-transporting ATPase	Escherichia coli (strain K12) GN=zntA PE=1 SV=1	64	29	93
P37636|MDTE_ECOLI	mdtE/yhiU	Multidrug resistance protein MdtE	Escherichia coli (strain K12) GN=mdtE PE=1 SV=1	64	29	93
P37637|MDTF_ECOLI	mdtF/yhiV	Multidrug resistance protein MdtF	Escherichia coli (strain K12) GN=mdtF PE=1 SV=1	64	29	93
P37639|GADX_ECOLI	gadX	HTH-type transcriptional regulator GadX	Escherichia coli (strain K12) GN=gadX PE=1 SV=1	64	29	93
P38054|CUSA_ECOLI	cusA/ybdE	Cation efflux system protein CusA	Escherichia coli (strain K12) GN=cusA PE=1 SV=2	64	29	93
P39172|ZNUA_ECOLI	znuA/yebL	High-affinity zinc uptake system protein ZnuA	Escherichia coli (strain K12) GN=znuA PE=1 SV=4	64	29	93
P39386|MDTM_ECOLI	mdtM/yjiO	Multidrug resistance protein MdtM	Escherichia coli (strain K12) GN=mdtM PE=1 SV=1	57	29	86
P39832|ZNUB_ECOLI	znuB/yebI	High-affinity zinc uptake system membrane protein ZnuB	Escherichia coli (strain K12) GN=znuB PE=1 SV=3	64	29	93
P40710|NLPE_ECOLI	cutF/nlpE	Lipoprotein NlpE	Escherichia coli (strain K12) GN=nlpE PE=1 SV=1	64	29	93
P44513|FBPC2_HAEIN	fbpC	Fe(3+) ions import ATP-binding protein FbpC 2	Haemophilus influenzae (strain ATCC 51907 / DSM 11121 / KW20 / Rd) GN=fbpC2 PE=1 SV=1	64	29	93
P48632|FPVA_PSEAE	fpvA	Ferripyoverdine receptor	Pseudomonas aeruginosa (strain ATCC 15692 / PAO1 / 1C / PRS 101 / LMG 12228) GN=fpvA PE=1 SV=2	64	29	93
P52002|MEXB_PSEAE	mexB	Multidrug resistance protein MexB	Pseudomonas aeruginosa (strain ATCC 15692 / PAO1 / 1C / PRS 101 / LMG 12228) GN=mexB PE=1 SV=2	15	19	34
P52093|FTN_HELPY	pfr	Ferritin	Helicobacter pylori (strain ATCC 700392 / 26695) GN=ftnA PE=1 SV=2	64	29	93
P52144|ARSR2_ECOLX	arsR	Arsenical resistance operon repressor	Escherichia coli GN=arsR PE=4 SV=1	3	0	3
P52145|ARSA2_ECOLX	arsA	Arsenical pump-driving ATPase	Escherichia coli GN=arsA PE=3 SV=1	3	0	3
P52146|ARSB2_ECOLX	arsB	Arsenical pump membrane protein	Escherichia coli GN=arsB PE=4 SV=1	57	29	86
P52147|ARSC2_ECOLX	arsC	Arsenate reductase	Escherichia coli GN=arsC PE=3 SV=1	3	0	3
P52148|ARSD2_ECOLX	arsD	Arsenical resistance operon trans-acting repressor ArsD	Escherichia coli GN=arsD PE=4 SV=1	5	1	6
P52599|EMRK_ECOLI	emrK	Multidrug resistance protein K	Escherichia coli (strain K12) GN=emrK PE=3 SV=2	64	29	93
P52600|EMRY_ECOLI	emrY	Multidrug resistance protein Y	Escherichia coli (strain K12) GN=emrY PE=3 SV=1	64	29	93
P58402|EVGS_ECO57	evgS	Sensor protein EvgS	Escherichia coli O157:H7 GN=evgS PE=3 SV=1	64	29	93
P63201|GADW_ECOLI	gadW/yhiW	HTH-type transcriptional regulator GadW	Escherichia coli (strain K12) GN=gadW PE=1 SV=1	64	29	93
P63204|GADE_ECOLI	gadE/yhiE	Transcriptional regulator GadE	Escherichia coli (strain K12) GN=gadE PE=2 SV=1	64	29	93
P63235|GADC_ECOLI	gadC/xasA	Probable glutamate/gamma-aminobutyrate antiporter	Escherichia coli (strain K12) GN=gadC PE=1 SV=1	64	29	93
P63697|BFR_MYCTU	bfrA	Bacterioferritin	Mycobacterium tuberculosis GN=bfr PE=1 SV=1	64	29	93
P64519|YODD_ECOLI	yodD	Uncharacterized protein YodD	Escherichia coli (strain K12) GN=yodD PE=4 SV=1	64	29	93
P64530|RCNR_ECOLI	rcnR/yohL	Transcriptional repressor RcnR	Escherichia coli (strain K12) GN=rcnR PE=1 SV=1	64	29	93
P64534|RCNB_ECOLI	rcnB/yohN	Nickel/cobalt homeostasis protein RcnB	Escherichia coli (strain K12) GN=rcnB PE=1 SV=1	64	29	93
P64614|YHCN_ECOLI	yhcN	Uncharacterized protein YhcN	Escherichia coli (strain K12) GN=yhcN PE=3 SV=1	64	29	93
P67826|CUTC_ECOLI	cutC	Copper homeostasis protein CutC	Escherichia coli (strain K12) GN=cutC PE=3 SV=1	64	29	93
P69210|MDTI_ECOLI	mdtI/ydgE	Spermidine export protein MdtI	Escherichia coli (strain K12) GN=mdtI PE=1 SV=1	64	29	93
P69228|BAER_ECOLI	baeR	Transcriptional regulatory protein BaeR	Escherichia coli (strain K12) GN=baeR PE=1 SV=1	64	29	93
P69380|FIEF_ECOLI	fieF/yiip	Ferrous-iron efflux pump FieF	Escherichia coli (strain K12) GN=fieF PE=1 SV=1	64	29	93
P69488|CUTA_ECOLI	cutA	Divalent-cation tolerance protein CutA	Escherichia coli (strain K12) GN=cutA PE=1 SV=1	64	29	93
P69908|DCEA_ECOLI	gadA	Glutamate decarboxylase alpha	Escherichia coli (strain K12) GN=gadA PE=1 SV=1	0	1	1
P69910|DCEB_ECOLI	gadB	Glutamate decarboxylase beta	Escherichia coli (strain K12) GN=gadB PE=1 SV=1	3	0	3
P69937|SUGE_ECOLI	sugE	Quaternary ammonium compound-resistance protein SugE	Escherichia coli (strain K12) GN=sugE PE=1 SV=1	64	29	93
P71079|FABL_BACSU	fabL/ygaA	Enoyl-[acyl-carrier-protein] reductase [NADPH] FabL	Bacillus subtilis (strain 168) GN=fabL PE=1 SV=1	64	29	93
P74985|ARSB_YEREN	arsB	Arsenical pump membrane protein	Yersinia enterocolitica GN=arsB PE=3 SV=1	3	0	3
P74986|P74986_YEREN	arsR	Arsenite inducible repressor	Yersinia enterocolitica GN=arsR PE=4 SV=1	3	0	3
P75010|TERW_SERMA	terW	Tellurium resistance protein TerW	Serratia marcescens GN=terW PE=4 SV=1	6	0	6
P75757|ZITB_ECOLI	zitB/ybgR	Zinc transporter ZitB	Escherichia coli (strain K12) GN=zitB PE=1 SV=1	64	29	93
P75952|COMR_ECOLI	comR/ycfQ	HTH-type transcriptional repressor ComR	Escherichia coli (strain K12) GN=comR PE=1 SV=2	64	29	93
P75993|ARIR_ECOLI	ymgB/ariR	Probable two-component-system connector protein AriR	Escherichia coli (strain K12) GN=ariR PE=1 SV=1	57	26	83
P76135|YDEO_ECOLI	ydeO	HTH-type transcriptional regulator YdeO	Escherichia coli (strain K12) GN=ydeO PE=2 SV=1	60	29	89
P76264|MNTP_ECOLI	mntP/yebN	Probable manganese efflux pump MntP	Escherichia coli (strain K12) GN=mntP PE=1 SV=2	64	29	93
P76344|ZINT_ECOLI	zinT/yodA	Metal-binding protein ZinT	Escherichia coli (strain K12) GN=zinT PE=1 SV=1	64	29	93
P76397|MDTA_ECOLI	mdtA/yegM	Multidrug resistance protein MdtA	Escherichia coli (strain K12) GN=mdtA PE=2 SV=2	64	29	93
P76398|MDTB_ECOLI	mdtB/yegN	Multidrug resistance protein MdtB	Escherichia coli (strain K12) GN=mdtB PE=1 SV=1	64	29	93
P76399|MDTC_ECOLI	mdtC/yegO	Multidrug resistance protein MdtC	Escherichia coli (strain K12) GN=mdtC PE=1 SV=1	64	29	93
P76425|RCNA_ECOLI	rcnA/yohM	Nickel/cobalt efflux system RcnA	Escherichia coli (strain K12) GN=rcnA PE=1 SV=1	64	29	93
P77211|CUSC_ECOLI	cusC/ylcB	Cation efflux system protein CusC	Escherichia coli (strain K12) GN=cusC PE=1 SV=1	64	29	93
P77214|CUSF_ECOLI	cusF/cusX	Cation efflux system protein CusF	Escherichia coli (strain K12) GN=cusF PE=1 SV=1	64	29	93
P77239|CUSB_ECOLI	cusB	Cation efflux system protein CusB	Escherichia coli (strain K12) GN=cusB PE=1 SV=1	64	29	93
P77279|YBBL_ECOLI	fetA/ybbL	Uncharacterized ABC transporter ATP-binding protein YbbL	Escherichia coli (strain K12) GN=ybbL PE=1 SV=1	64	29	93
P77307|YBBM_ECOLI	fetB/ybbM	UPF0014 inner membrane protein YbbM	Escherichia coli (strain K12) GN=ybbM PE=1 SV=2	64	29	93
P77485|CUSS_ECOLI	cusS	Sensor kinase CusS	Escherichia coli (strain K12) GN=cusS PE=1 SV=1	64	29	93
P77561|YDEP_ECOLI	ydeP	Protein YdeP	Escherichia coli (strain K12) GN=ydeP PE=2 SV=1	61	29	90
P94185|MERT_ALCSP	merT	Mercuric transport protein	Alcaligenes sp. GN=merT PE=3 SV=1	1	0	1
Q1D6V8|Q1D6V8_MYXXD	corR	Sigma-54 dependent DNA-binding response regulator	Myxococcus xanthus (strain DK 1622) GN=MXAN_3418 PE=4 SV=1	64	29	93
Q2FD80|Q2FD80_ACIBA	adeH	Putative RND family drug transporter	Acinetobacter baumannii GN=29_170 PE=4 SV=1	27	22	49
Q3Z1V3|MDTJ_SHISS	mdtJ/ebrB/ydgF	Spermidine export protein MdtJ	Shigella sonnei (strain Ss046) GN=mdtJ PE=3 SV=1	64	29	93
Q44006|CZCR_RALME	czcR	Transcriptional activator protein CzcR	Ralstonia metallidurans (strain CH34 / ATCC 43123 / DSM 2839) GN=czcR PE=2 SV=1	64	29	93
Q44007|CZCS_RALME	czcS	Sensor protein CzcS	Ralstonia metallidurans (strain CH34 / ATCC 43123 / DSM 2839) GN=czcS PE=2 SV=2	2	0	2
Q46871|YQJH_ECOLI	yqjH	NADPH-dependent ferric-chelate reductase	Escherichia coli (strain K12) GN=yqjH PE=1 SV=1	64	29	93
Q47452|PCOA_ECOLX	pcoA	Copper resistance protein A	Escherichia coli GN=pcoA PE=3 SV=1	3	0	3
Q47453|PCOB_ECOLX	pcoB	Copper resistance protein B	Escherichia coli GN=pcoB PE=4 SV=1	3	0	3
Q47454|PCOC_ECOLX	pcoC	Copper resistance protein C	Escherichia coli GN=pcoC PE=1 SV=1	3	0	3
Q47455|PCOD_ECOLX	pcoD	Copper resistance protein D	Escherichia coli GN=pcoD PE=3 SV=1	3	0	3
Q47456|PCOR_ECOLX	pcoR	Transcriptional regulatory protein PcoR	Escherichia coli GN=pcoR PE=3 SV=1	3	0	3
Q47457|PC	pcoS	OS_ECOLX	Probable sensor protein PcoS	6	0	6
Q47459|PCOE_ECOLX	pcoE	Probable copper-binding protein PcoE	Escherichia coli GN=pcoE PE=1 SV=1	6	0	6
Q51426|RUVB_PSEAE	ruvB	Holliday junction ATP-dependent DNA helicase RuvB	Pseudomonas aeruginosa (strain ATCC 15692 / PAO1 / 1C / PRS 101 / LMG 12228) GN=ruvB PE=3 SV=2	64	29	93
Q51487|OPRM_PSEAE	oprM/oprK	Outer membrane protein OprM	Pseudomonas aeruginosa (strain ATCC 15692 / PAO1 / 1C / PRS 101 / LMG 12228) GN=oprM PE=1 SV=2	5	0	5
Q52328|KLAB_ECOLX	klaB/telA/kilB	Protein KlaB	Escherichia coli GN=klaB PE=3 SV=1	6	0	6
Q52353|TERZ_SERMA	terZ	Tellurium resistance protein TerZ	Serratia marcescens GN=terZ PE=3 SV=1	6	0	6
Q56017|APAG_SALTY	corD	Protein ApaG	Salmonella typhimurium (strain LT2 / SGSC1412 / ATCC 700720) GN=apaG PE=3 SV=2	64	29	93
Q56953|YFEB_YERPE	yfeB	Chelated iron transport system membrane protein YfeB	Yersinia pestis GN=yfeB PE=3 SV=1	18	20	38
Q59385|COPA_ECOLI	copA	Copper-exporting P-type ATPase A	Escherichia coli (strain K12) GN=copA PE=1 SV=4	64	29	93
Q663E8|Q663E8_YERPS	triC	TriC protein	Yersinia pseudotuberculosis serotype I (strain IP32953) GN=triC PE=4 SV=1	30	9	39
Q663F0|Q663F0_YERPS	triA	TriA protein	Yersinia pseudotuberculosis serotype I (strain IP32953) GN=triA PE=4 SV=1	28	9	37
Q70FG9|PMRB_PECSS	pmrB	Sensor histidine kinase PmrB	Pectobacterium sp. (strain SCC3193) GN=pmrB PE=3 SV=1	64	29	93
Q70FH0|PMRA_PECSS	pmrA	Transcriptional regulatory protein PmrA	Pectobacterium sp. (strain SCC3193) GN=pmrA PE=3 SV=1	64	29	93
Q70FH1|Q70FH1_PECCC	pmrC	Putative cytoplasmic membrane protein pmrC	Pectobacterium carotovorum subsp. carotovorum GN=pmrC PE=4 SV=1	64	29	93
Q72FN2|Q72FN2_DESVH	modB	Molybdenum ABC transporter, permease protein	Desulfovibrio vulgaris (strain Hildenborough / ATCC 29579 / NCIMB 8303) GN=modB PE=3 SV=1	64	29	93
Q79BE4|Q79BE4_PSEST	merE	Urf1	Pseudomonas stutzeri PE=4 SV=1	15	1	16
Q79BG7|Q79BG7_PSEST	merR	MerR	Pseudomonas stutzeri GN=merR PE=4 SV=1	15	1	16
Q79F00|Q79F00_9PSED	merT	Mercuric transport protein	Pseudomonas sp. K-62 GN=merT PE=4 SV=1	16	1	17
Q7BQY4|Q7BQY4_PSEAI	qacEdelta1	Disinfectant resistance protein	Pseudomonas aeruginosa GN=qacEdelta1 PE=3 SV=1	9	0	9
Q7DD70|Q7DD70_NEIMB	farR	Transcriptional regulator, MarR family	Neisseria meningitidis serogroup B (strain MC58) GN=NMB1843 PE=4 SV=1	43	10	53
Q7WTU0|ArrA	arrA	(Twin-arginine translocation pathway signal)	0	64	29	93
Q7X4F9|Q7X4F9_XANEU	copS	Sensor protein	Xanthomonas euvesicatoria PE=4 SV=1 Gn=copS	62	29	91
Q8U4K3|WTPC_PYRFU	wtpC	Molybdate/tungstate import ATP-binding protein WtpC	Pyrococcus furiosus (strain ATCC 43587 / DSM 3638 / JCM 8422 / Vc1) GN=wtpC PE=3 SV=1	64	39	103
Q8ZNF4|AIS_SALTY	pmrG	Lipopolysaccharide core heptose(II)-phosphate phosphatase	Salmonella typhimurium (strain LT2 / SGSC1412 / ATCC 700720) GN=ais PE=2 SV=1	64	29	93
Q934S5|Q934S5_THIFE	merA	Mercuric ion reductase	Thiobacillus ferrooxidans GN=merA PE=4 SV=1	1	0	1
Q934S8|Q934S8_THIFE	merR	Mer operon regulatory protein	Thiobacillus ferrooxidans GN=merR PE=4 SV=1	1	0	1
Q93KD4|Q93KD4_EUBAC	tupC	ATPase component of tungstate ABC transporter	Eubacterium acidaminophilum GN=tupC PE=4 SV=1	64	29	93
Q93TP7|Q93TP7_PSEPU	cadR	CadR	Pseudomonas putida GN=cadR PE=4 SV=1	3	0	3
Q9HTL3|Q9HTL3_PSEAE	recG	ATP-dependent DNA helicase RecG	Pseudomonas aeruginosa (strain ATCC 15692 / PAO1 / 1C / PRS 101 / LMG 12228) GN=recG PE=4 SV=1	64	29	93
Q9KKV4|Q9KKV4_VIBCH	vcaM	ABC transporter, ATP-binding protein	Vibrio cholerae serotype O1 (strain ATCC 39315 / El Tor Inaba N16961) GN=VCA0996 PE=3 SV=1	64	29	93
Q9L9I0|ZRAP_SALTY	zraP	Zinc resistance-associated protein	Salmonella typhimurium (strain LT2 / SGSC1412 / ATCC 700720) GN=zraP PE=1 SV=1	64	29	93
Q9R7V3|Q9R7V3_YERPE	ybtP	Lipoprotein inner membrane ABC-transporter	Yersinia pestis GN=ybtP PE=4 SV=1	64	29	93
Q9X621|Q9X621_SALTM	corB	CorB	Salmonella typhimurium GN=corB PE=4 SV=1	63	29	92
Q9XCR9|Q9XCR9_SALTM	sitD	SitD	Salmonella typhimurium GN=sitD PE=3 SV=1	44	23	67
Q9XCS0|Q9XCS0_SALTM	sitC	SitC	Salmonella typhimurium GN=sitC PE=3 SV=1	44	18	62
Q9XCS1|Q9XCS1_SALTM	sitB	SitB	Salmonella typhimurium GN=sitB PE=3 SV=1	40	18	58
Q9XCS2|Q9XCS2_SALTI	sitA	Iron transport protein, periplasmic-binding protein	Salmonella typhi GN=sitA PE=3 SV=1	40	23	63
Q9Z375|Q9Z375_YERPE	ybtQ	Inner membrane ABC-transporter YbtQ	Yersinia pestis GN=ybtQ PE=4 SV=1	34	21	55
Q9Z4N3|SILE_SALTM	silE	Silver-binding protein SilE	Salmonella typhimurium GN=silE PE=1 SV=1	3	0	3
Q9ZHC7|SILP_SALTM	silP	Silver exporting P-type ATPase	Salmonella typhimurium GN=silP PE=1 SV=1	3	0	3
Q9ZHC9|SILA_SALTM	silA	Putative cation efflux system protein SilA	Salmonella typhimurium GN=silA PE=3 SV=1	3	0	3
Q9ZHD0|SILB_SALTM	silB	Putative membrane fusion protein SilB	Salmonella typhimurium GN=silB PE=3 SV=1	3	0	3
Q9ZHD1|Q9ZHD1_SALTM	silF	Uncharacterized protein	Salmonella typhimurium GN=ORF96 PE=4 SV=1	3	0	3
Q9ZHD2|SILC_SALTM	silC	Probable outer membrane lipoprotein SilC	Salmonella typhimurium GN=silC PE=3 SV=1	3	0	3
Q9ZHD3|SILR_SALTM	silR	Probable transcriptional regulatory protein SilR	Salmonella typhimurium GN=silR PE=3 SV=1	3	0	3
Q9ZHD4|SILS_SALTM	silS	Probable sensor kinase SilS	Salmonella typhimurium GN=silS PE=3 SV=1	3	0	3
